# Supplementary material for: Characterization of Hypoxia-Related Molecular Subtypes in Clear Cell Renal Cell Carcinoma to Aid Immunotherapy and Targeted Therapy via Multi-Omics Analysis
Source: Front Mol Biosci. 2021 Jun 25;8:684050. doi: 10.3389/fmolb.2021.684050 (PMC8267011; doi:10.3389/fmolb.2021.684050)
Supplement: Supplementary file 1 [file Table2.XLSX]

## Sheet: Sheet1
ID	HR	HR.95L	HR.95H	P-value
CASP6	1.00387	0.701796	1.43596	0.983127
BHLHE40	1.00312	0.85128	1.18203	0.970358
VHL	1.00521	0.822446	1.22858	0.95953
AMPD3	1.00505	0.838523	1.20465	0.956529
BGN	1.00395	0.893685	1.12781	0.94709
CHST2	0.993018	0.815603	1.20903	0.944376
HK2	0.994092	0.880253	1.12265	0.923918
DDIT4	1.0121	0.87714	1.16783	0.869149
HEXA	0.962715	0.61627	1.50392	0.867405
BTG1	0.973758	0.769268	1.23261	0.825007
SAP30	1.02173	0.845641	1.2345	0.823705
MIF	1.02225	0.850611	1.22853	0.81446
CAV1	1.02129	0.867285	1.20264	0.800594
MAFF	0.979802	0.846228	1.13446	0.784956
PKP1	0.982143	0.875138	1.10223	0.759489
CSRP2	0.965947	0.805588	1.15823	0.70836
TPD52	0.95717	0.761916	1.20246	0.706869
PRKCA	0.965944	0.808138	1.15457	0.703406
ACKR3	1.02605	0.899348	1.1706	0.70215
B3GALT6	1.0577	0.795885	1.40565	0.699042
XPNPEP1	0.922453	0.691254	1.23098	0.583471
CXCR4	1.04607	0.8915	1.22744	0.580865
SELENBP1	0.939012	0.751831	1.17279	0.579048
IGFBP3	0.969148	0.869582	1.08011	0.570986
SLC25A1	1.08351	0.83115	1.4125	0.553256
STC2	0.965622	0.86075	1.08327	0.550917
TGFB3	1.05005	0.894986	1.23199	0.549111
GAA	0.927254	0.726996	1.18267	0.54291
SLC2A1	1.04511	0.910618	1.19946	0.530168
HK1	0.925183	0.729433	1.17347	0.521434
TPBG	1.07445	0.874653	1.31988	0.49393
SLC2A5	0.967242	0.884105	1.0582	0.467627
PFKFB3	0.949107	0.827815	1.08817	0.454023
S100A4	1.06886	0.900713	1.2684	0.445719
STC1	0.956656	0.855247	1.07009	0.438295
NAGK	1.13523	0.827492	1.55741	0.431745
CHST3	0.934659	0.790546	1.10504	0.429001
PYGM	0.919533	0.753648	1.12193	0.408535
VEGFA	0.951642	0.851357	1.06374	0.382983
GPC3	1.05383	0.94246	1.17836	0.357547
SLC6A6	1.08316	0.914516	1.28291	0.3549
P4HA2	0.920064	0.780213	1.08498	0.32199
PPP1R15A	0.912367	0.761219	1.09353	0.320975
ZFP36	0.942906	0.84023	1.05813	0.317591
GYS1	1.14495	0.885169	1.48098	0.302556
ANGPTL4	0.957147	0.886371	1.03358	0.263813
NDST2	1.24156	0.855772	1.80127	0.254443
CAVIN1	0.905916	0.767797	1.06888	0.241708
EXT1	0.853975	0.658166	1.10804	0.234864
FAM162A	0.866466	0.684422	1.09693	0.233601
P4HA1	0.904759	0.770283	1.06271	0.222806
SDC3	1.13257	0.927973	1.38228	0.22072
LOX	1.05818	0.973046	1.15076	0.186348
PRDX5	0.822704	0.616528	1.09783	0.184884
HSPA5	0.85107	0.673276	1.07581	0.177415
CP	1.04547	0.98054	1.11469	0.17408
NOCT	0.878565	0.729021	1.05878	0.173848
RBPJ	0.801146	0.582599	1.10167	0.172514
KDM3A	0.860107	0.693033	1.06746	0.171453
DTNA	0.867799	0.70939	1.06158	0.167938
TNFAIP3	0.890493	0.756191	1.04865	0.164388
DPYSL4	1.09726	0.964618	1.24814	0.157965
FOSL2	0.872725	0.723325	1.05298	0.1553
PPP1R3C	0.898687	0.776114	1.04062	0.153351
ERO1A	1.17878	0.948954	1.46426	0.13716
HDLBP	0.8366	0.664263	1.05365	0.12954
PPFIA4	1.09424	0.974774	1.22835	0.126805
IRS2	1.10689	0.972538	1.2598	0.124003
TGM2	1.11263	0.974072	1.27089	0.115763
ATF3	0.921495	0.832449	1.02007	0.114842
LARGE1	0.826689	0.654322	1.04446	0.11064
ADM	0.889776	0.771025	1.02682	0.110066
ALDOC	0.919678	0.832751	1.01568	0.0983588
DCN	1.06303	0.989152	1.14242	0.096279
TPI1	0.809972	0.633882	1.03498	0.0919755
NFIL3	0.869294	0.741832	1.01866	0.0833679
SCARB1	0.902835	0.80491	1.01267	0.0809895
CAVIN3	1.16509	0.982476	1.38165	0.0789674
LXN	0.826709	0.668566	1.02226	0.0789617
MT1E	1.07913	0.992149	1.17373	0.075711
SLC2A3	1.12273	0.990538	1.27255	0.0701068
ALDOA	0.782737	0.602748	1.01647	0.066149
JUN	0.870397	0.752054	1.00736	0.0626628
HMOX1	0.900091	0.80612	1.00502	0.0613416
PGF	1.08498	0.996414	1.18143	0.0604798
GBE1	0.842363	0.706616	1.00419	0.0557027
SDC4	0.810172	0.656956	0.99912	0.0490455
PFKL	0.829259	0.688996	0.998076	0.0476655
FOS	0.912624	0.833671	0.999054	0.0476523
PNRC1	0.81652	0.668564	0.997221	0.0468949
ERRFI1	0.905438	0.821008	0.99855	0.0467001
UGP2	0.752897	0.570771	0.993138	0.0445692
LDHA	0.830747	0.693616	0.99499	0.0439536
GAPDH	1.3065	1.00756	1.69412	0.0437159
JMJD6	1.29662	1.00936	1.66563	0.0420622
AK4	0.892528	0.802782	0.992308	0.0354855
CDKN1C	0.85598	0.740507	0.989461	0.0354426
SIAH2	0.761901	0.591692	0.981072	0.0350224
MYH9	0.811007	0.674596	0.975002	0.0257879
EGFR	0.859683	0.756084	0.977477	0.0210176
EDN2	0.899395	0.824275	0.981361	0.0171827
PDK1	0.80031	0.667517	0.95952	0.0161128
ZNF292	0.779548	0.636471	0.954789	0.0160775
ENO2	1.19501	1.03371	1.38149	0.0160366
IER3	1.15399	1.02772	1.29577	0.0154147
SERPINE1	1.1156	1.02167	1.21818	0.0147871
CA12	0.845651	0.740203	0.966121	0.0136182
GPC1	1.27066	1.05132	1.53575	0.0132266
GLRX	0.785828	0.649494	0.950779	0.0131696
TIPARP	0.84153	0.734821	0.963734	0.0126343
EFNA3	1.29217	1.05701	1.57964	0.0123851
INHA	1.10877	1.02289	1.20185	0.0120614
PLAC8	1.2409	1.05207	1.46362	0.0103893
IDS	0.747853	0.599201	0.933383	0.0101792
GPI	0.706832	0.542497	0.920948	0.0101717
NR3C1	0.789007	0.659583	0.943826	0.00953087
DDIT3	1.26936	1.06278	1.51611	0.00849385
PGM1	0.761812	0.624584	0.929191	0.00725962
ENO1	0.795106	0.67555	0.93582	0.00581887
ANXA2	1.38487	1.10269	1.73927	0.00509797
SLC37A4	0.777557	0.653898	0.924601	0.00441273
BNIP3L	0.810662	0.701613	0.936659	0.00440349
PIM1	1.30638	1.08768	1.56906	0.00424835
TES	0.711174	0.563134	0.898131	0.00420732
ANKZF1	1.30661	1.08844	1.56849	0.00411492
CDKN1B	0.744765	0.612475	0.905628	0.00314256
AKAP12	0.856969	0.773821	0.949051	0.00303475
EFNA1	0.778033	0.659234	0.918242	0.00298852
PFKP	0.83021	0.734457	0.938447	0.00292032
TPST2	1.29767	1.09806	1.53355	0.0022302
VLDLR	0.73233	0.600212	0.893529	0.00214758
TGFBI	1.10992	1.03935	1.18529	0.00186217
PDK3	0.684764	0.539568	0.869032	0.0018426
HOXB9	1.1731	1.06303	1.29456	0.0014933
GALK1	1.44891	1.155	1.8176	0.00134712
SRPX	1.23932	1.0872	1.41273	0.00132188
NDST1	0.755758	0.638235	0.894921	0.00116469
SULT2B1	1.27265	1.10051	1.47171	0.00114716
KLHL24	0.688517	0.552725	0.85767	0.000869093
CITED2	0.789209	0.688157	0.9051	0.000708458
ENO3	1.29729	1.11955	1.50324	0.000535891
PLIN2	0.862483	0.793588	0.93736	0.000496024
WSB1	1.31634	1.12818	1.53589	0.000478724
TMEM45A	1.19775	1.08369	1.3238	0.000408938
SDC2	0.721991	0.603257	0.864094	0.000380216
ISG20	1.49834	1.20573	1.86196	0.000264697
COL5A1	1.2233	1.09908	1.36156	0.000224877
ADORA2B	1.45765	1.1956	1.77714	0.000193908
FOXO3	0.702273	0.584166	0.844259	0.000168587
MAP3K1	0.684639	0.562015	0.834018	0.000168289
PAM	0.734301	0.626703	0.860373	0.000133318
STBD1	0.598544	0.46119	0.776806	0.000113931
DUSP1	0.766398	0.670152	0.876466	0.000102011
HS3ST1	0.622807	0.492329	0.787864	7.88765e-05
F3	1.21383	1.10295	1.33585	7.33988e-05
ETS1	0.783415	0.694494	0.883722	7.1601e-05
KLF7	0.714433	0.605565	0.842873	6.70686e-05
CDKN1A	0.688033	0.573402	0.825581	5.78978e-05
NDRG1	0.78335	0.695608	0.88216	5.61012e-05
ATP7A	0.62106	0.499509	0.772189	1.81588e-05
PGM2	0.665054	0.552086	0.801138	1.75254e-05
MT2A	1.27876	1.14521	1.4279	1.24788e-05
PDGFB	0.71683	0.61767	0.831908	1.17235e-05
MXI1	0.707174	0.605713	0.82563	1.16046e-05
GPC4	0.772036	0.688222	0.866057	1.02146e-05
PGK1	0.699201	0.59784	0.817748	7.53831e-06
PKLR	0.826218	0.760051	0.898146	7.38497e-06
IL6	1.17702	1.09728	1.26256	5.27458e-06
IGFBP1	1.12357	1.06897	1.18096	4.55946e-06
CCNG2	0.631878	0.519588	0.768435	4.25598e-06
ALDOB	0.864783	0.813852	0.918903	2.72145e-06
GCNT2	0.61547	0.505033	0.750056	1.50659e-06
FBP1	0.78247	0.708858	0.863726	1.13766e-06
RRAGD	0.67917	0.585992	0.787163	2.76747e-07
NEDD4L	0.62961	0.528212	0.750472	2.41886e-07
PCK1	0.835899	0.782242	0.893237	1.18774e-07
ILVBL	0.551132	0.442664	0.686178	9.9273e-08
KLF6	0.684789	0.595873	0.786974	9.51091e-08
KDELR3	1.44701	1.26393	1.6566	8.6189e-08
RORA	0.615748	0.516874	0.733537	5.64354e-08
GRHPR	0.530184	0.423465	0.663798	3.14011e-08
PLAUR	1.53645	1.33158	1.77285	4.05467e-09
BCL2	0.662558	0.581339	0.755124	6.84883e-10
PPARGC1A	0.677008	0.601246	0.762316	1.17908e-10
