# Supplementary material for: Characterization of Hypoxia-Related Molecular Subtypes in Clear Cell Renal Cell Carcinoma to Aid Immunotherapy and Targeted Therapy via Multi-Omics Analysis
Source: Front Mol Biosci. 2021 Jun 25;8:684050. doi: 10.3389/fmolb.2021.684050 (PMC8267011; doi:10.3389/fmolb.2021.684050)
Supplement: Supplementary file 2 [file Table3.XLSX]

## Sheet: Sheet1
ID	logFC	AveExpr	t	P.Value	adj.P.Val	B
KEGG_LIMONENE_AND_PINENE_DEGRADATION	0.572955	0.0102623	19.1871	2.49072e-62	4.55802e-60	131.144
KEGG_FATTY_ACID_METABOLISM	0.461873	0.0128141	17.9008	4.25894e-56	7.75128e-54	116.884
KEGG_PROXIMAL_TUBULE_BICARBONATE_RECLAMATION	0.385009	0.042285	17.832	9.12122e-56	1.65094e-53	116.127
KEGG_PROPANOATE_METABOLISM	0.481464	0.00319126	16.3101	1.55684e-48	2.8023e-46	99.5834
KEGG_VALINE_LEUCINE_AND_ISOLEUCINE_DEGRADATION	0.477986	0.00631431	16.0578	2.36086e-47	4.22595e-45	96.8828
KEGG_ASCORBATE_AND_ALDARATE_METABOLISM	0.477717	0.0583595	16.0142	3.77191e-47	6.714e-45	96.4174
KEGG_BETA_ALANINE_METABOLISM	0.380176	0.0154572	14.6285	8.66568e-41	1.53383e-38	81.8727
KEGG_BUTANOATE_METABOLISM	0.399113	0.020597	14.1784	9.02116e-39	1.58772e-36	77.2616
KEGG_PPAR_SIGNALING_PATHWAY	0.248092	0.0384845	14.078	2.52195e-38	4.41341e-36	76.2412
KEGG_TRYPTOPHAN_METABOLISM	0.362001	0.0222898	14.0665	2.83829e-38	4.93863e-36	76.124
KEGG_HISTIDINE_METABOLISM	0.319075	0.0023117	14	5.59096e-38	9.67235e-36	75.4511
KEGG_P53_SIGNALING_PATHWAY	-0.24796	-0.00726284	-13.4819	1.05452e-35	1.81378e-33	70.2518
KEGG_GLYCOSAMINOGLYCAN_BIOSYNTHESIS_CHONDROITIN_SULFATE	-0.374342	-0.00561028	-12.9686	1.72492e-33	2.94961e-31	65.1955
KEGG_LYSINE_DEGRADATION	0.237445	-0.000643127	12.3154	9.80572e-31	1.66697e-28	58.9062
KEGG_GLYCOLYSIS_GLUCONEOGENESIS	0.308131	0.0205365	12.254	1.76472e-30	2.98238e-28	58.3237
KEGG_CITRATE_CYCLE_TCA_CYCLE	0.388358	-0.0066091	12.2419	1.98093e-30	3.32796e-28	58.2092
KEGG_MATURITY_ONSET_DIABETES_OF_THE_YOUNG	0.319081	0.042021	12.1175	6.47587e-30	1.08147e-27	57.0351
KEGG_PYRUVATE_METABOLISM	0.299605	-0.00147893	11.9287	3.85942e-29	6.40664e-27	55.2661
KEGG_PEROXISOME	0.301449	-0.006121	11.8827	5.95162e-29	9.82017e-27	54.8369
KEGG_RETINOL_METABOLISM	0.270662	0.0485723	11.6623	4.6691e-28	7.65733e-26	52.7961
KEGG_GLYCOSAMINOGLYCAN_BIOSYNTHESIS_KERATAN_SULFATE	-0.290198	-0.00802968	-10.8439	8.03044e-25	1.30896e-22	45.4192
KEGG_TERPENOID_BACKBONE_BIOSYNTHESIS	0.276297	-0.00201809	10.47	2.16325e-23	3.50447e-21	42.1605
KEGG_ONE_CARBON_POOL_BY_FOLATE	0.233887	-0.00702842	9.91304	2.54971e-21	4.10503e-19	37.4449
KEGG_GLYCINE_SERINE_AND_THREONINE_METABOLISM	0.235823	0.00775086	9.48792	8.64639e-20	1.38342e-17	33.9641
KEGG_RENIN_ANGIOTENSIN_SYSTEM	0.224609	0.0349633	9.35671	2.51151e-19	3.94308e-17	32.9113
KEGG_DRUG_METABOLISM_CYTOCHROME_P450	0.201417	0.0242393	9.3431	2.80359e-19	4.3736e-17	32.8027
KEGG_COMPLEMENT_AND_COAGULATION_CASCADES	-0.201339	0.0618928	-8.84493	1.45637e-17	2.25737e-15	28.9057
KEGG_PENTOSE_AND_GLUCURONATE_INTERCONVERSIONS	0.207618	0.0389688	7.04765	5.859e-12	8.61274e-10	16.2186
