# Supplementary material for: Characterization of Hypoxia-Related Molecular Subtypes in Clear Cell Renal Cell Carcinoma to Aid Immunotherapy and Targeted Therapy via Multi-Omics Analysis
Source: Front Mol Biosci. 2021 Jun 25;8:684050. doi: 10.3389/fmolb.2021.684050 (PMC8267011; doi:10.3389/fmolb.2021.684050)
Supplement: Supplementary file 5 [file Table4.XLSX]

## Sheet: Sheet1
ID	logFC	logCPM	PValue	FDR	sig
TNNT1	4.73092	1.40221	2.37e-131	1.27e-126	Up
IGFBP1	5.49242	5.16684	1.69e-129	4.54e-125	Up
HMGA2	5.64626	1.69691	6.79e-126	1.22e-121	Up
TMEM158	2.9291	1.39485	3.34e-118	4.49e-114	Up
NFE4	4.5907	-0.94497	1.89e-115	2.04e-111	Up
ITPKA	3.22371	1.65174	6.3e-115	5.66e-111	Up
GFPT2	2.77169	3.85184	1.64e-113	1.26e-109	Up
APCDD1L-DT	3.72675	0.640386	2.81e-113	1.89e-109	Up
SLC38A5	3.59939	3.94095	5.82e-112	3.48e-108	Up
SRPX2	2.89955	3.0633	8.19e-108	4.41e-104	Up
COL7A1	3.14327	3.341	1.48e-107	7.27e-104	Up
PDGFRL	2.54267	2.1591	3.06e-107	1.37e-103	Up
PCBP3	3.39556	1.41157	2.42e-103	1e-99	Up
LPAR3	4.56147	-0.452764	2.78e-102	1.07e-98	Up
RTL1	8.76297	0.987514	1.42e-100	5.09e-97	Up
HS3ST3A1	3.54999	0.420877	1.76e-100	5.93e-97	Up
ADAMTS14	2.34435	1.7793	1.71e-98	5.41e-95	Up
CLMP	3.34181	2.73582	8.57e-98	2.56e-94	Up
PAEP	7.11329	3.35061	1.79e-97	5.06e-94	Up
PTPRH	3.70123	1.79484	8.07e-96	2.17e-92	Up
PAGE5	6.61045	-0.0314341	8.97e-96	2.3e-92	Up
IL6	3.60798	3.27544	1.23e-95	3.02e-92	Up
LINC00941	2.75516	-0.658717	1.98e-95	4.63e-92	Up
NIPAL4	3.44598	-0.657323	1.57e-94	3.52e-91	Up
LINC01711	3.58791	-1.25256	5.17e-93	1.11e-89	Up
FKBP9P1	2.91888	2.74762	9.38e-93	1.94e-89	Up
APCDD1L	3.67284	2.36798	5.02e-92	1e-88	Up
CD177	4.67042	2.12715	5.66e-92	1.09e-88	Up
MYOSLID	2.61852	-1.40694	9.69e-92	1.8e-88	Up
SBSN	5.6286	-0.359144	1.66e-90	2.98e-87	Up
STEAP3-AS1	2.31079	-1.28374	5.66e-89	9.84e-86	Up
PTPRN	3.3261	3.32195	7.6e-89	1.28e-85	Up
WFDC3	2.1255	-0.0587921	1.22e-87	1.98e-84	Up
PLEKHS1	3.58187	0.220371	1.95e-87	3.08e-84	Up
WFDC10B	3.2518	-2.54378	2.73e-87	4.19e-84	Up
ARTN	2.36166	0.265161	3.32e-87	4.83e-84	Up
RFLNA	3.12361	1.92493	4.31e-87	6.11e-84	Up
TCHH	3.05325	1.17568	5.36e-87	7.41e-84	Up
AL139220.2	2.12964	-1.2412	2.56e-86	3.44e-83	Up
Z98257.1	3.72019	-0.614571	4.66e-86	6.11e-83	Up
LIPI	3.87231	-2.11197	3.21e-85	4.11e-82	Up
GREM2	4.47429	0.70165	1.23e-84	1.55e-81	Up
STEAP3	2.33143	5.5185	2.63e-84	3.22e-81	Up
F3	2.48693	3.46511	2.84e-84	3.4e-81	Up
PCSK1	2.73795	0.963928	8.61e-84	1.01e-80	Up
NUDT11	2.39251	-0.412763	1.04e-83	1.19e-80	Up
CRABP1	7.3411	2.03818	1.52e-83	1.7e-80	Up
GPRC5A	3.11042	4.66645	9.02e-83	9.91e-80	Up
IL1R2	3.38362	4.76568	2.26e-82	2.44e-79	Up
SPOCD1	2.11116	0.358075	2.35e-82	2.49e-79	Up
ARL14EPL	7.3074	-0.88384	3.11e-82	3.22e-79	Up
MMP9	2.95702	5.08866	2.25e-81	2.29e-78	Up
PAGE2B	5.29195	-1.63069	2.93e-81	2.92e-78	Up
PKP3	3.71034	2.25829	4.04e-81	3.95e-78	Up
DMRT3	4.23933	-2.33736	1.78e-80	1.71e-77	Up
UCN2	3.52534	-2.55081	4.51e-80	4.26e-77	Up
CPXM1	2.65955	2.90358	6.44e-79	5.98e-76	Up
LINC01615	2.33662	-0.146176	7.09e-79	6.47e-76	Up
SLC27A2	-2.37467	5.3953	1.46e-78	1.29e-75	Down
PAGE2	6.43658	-1.46014	1.6e-78	1.39e-75	Up
AP000439.3	3.98845	-2.11486	3.88e-78	3.32e-75	Up
PODNL1	2.64458	1.66338	4.21e-78	3.54e-75	Up
ROS1	5.08968	-0.643187	1.16e-77	9.49e-75	Up
ITGB1-DT	2.17729	-1.34423	7.68e-77	6.08e-74	Up
ADAM12	2.36826	4.0587	1.95e-76	1.52e-73	Up
WISP2	3.21787	2.89565	2.7e-76	2.07e-73	Up
OACYLP	2.8011	1.21509	2.84e-76	2.16e-73	Up
FAM180A	3.45742	1.43818	3.83e-74	2.75e-71	Up
CIDEC	4.2879	0.894383	5.48e-74	3.88e-71	Up
ITGA2B	2.43452	1.15355	1.73e-73	1.21e-70	Up
LINC01605	2.83515	-1.47156	2.16e-73	1.49e-70	Up
BCAS1	3.19105	1.1335	9.27e-73	6.16e-70	Up
RPLP0P2	2.5013	-0.509201	1.62e-72	1.06e-69	Up
CACNA1G	2.87832	-1.56724	1.75e-72	1.13e-69	Up
SHOX2	2.70287	-0.485826	3.33e-72	2.14e-69	Up
EGFL6	3.83875	1.22185	1.52e-71	9.62e-69	Up
IGHG3	3.4809	7.94846	2.13e-71	1.33e-68	Up
TGM5	3.50534	-0.808117	2.52e-71	1.56e-68	Up
AC008013.1	2.5194	-0.854647	3.64e-71	2.23e-68	Up
LINC00973	4.36871	-1.48301	5.98e-71	3.61e-68	Up
PTX3	2.42075	1.22608	1.18e-70	7.07e-68	Up
IGLV3-16	5.04932	0.540735	3.29e-70	1.93e-67	Up
AC100812.1	2.30394	-2.43436	4.14e-70	2.39e-67	Up
NPR3	-2.45397	7.95241	6.24e-69	3.54e-66	Down
IGHV4-31	3.67168	2.79	1.5e-68	8.39e-66	Up
AC012236.1	2.34442	-0.633041	2.33e-68	1.29e-65	Up
IGKV3OR2-268	3.92877	-0.859253	2.94e-68	1.62e-65	Up
LINC01914	2.84994	-1.47254	1.31e-67	6.97e-65	Up
PLTP	2.03574	6.998	1.35e-67	7.11e-65	Up
AL356215.1	2.64797	-2.72953	2.05e-67	1.07e-64	Up
IL11	3.08454	-1.35656	2.22e-67	1.15e-64	Up
XKR7	3.67121	-0.933503	4.19e-67	2.15e-64	Up
LINC02081	2.52699	-1.94888	1.46e-66	7.2e-64	Up
LINC00922	5.36043	-1.39154	1.75e-66	8.57e-64	Up
G6PC	-4.12732	3.22197	2.31e-66	1.12e-63	Down
ZBTB7C	2.47634	3.08495	5.18e-66	2.49e-63	Up
IGLV4-69	3.60656	3.67835	1.99e-65	9.48e-63	Up
GCK	2.2814	-1.30922	2.12e-65	9.99e-63	Up
COL11A1	3.40796	3.28938	3.04e-65	1.42e-62	Up
APLP1	2.23647	2.1745	1.27e-64	5.83e-62	Up
MATN4	2.89268	-1.81546	1.44e-64	6.55e-62	Up
CALY	3.51611	-1.19433	2.28e-64	1.03e-61	Up
TMEM92-AS1	2.18263	-1.38437	2.42e-64	1.09e-61	Up
AL390115.1	2.61666	-3.42791	3.07e-64	1.35e-61	Up
MFAP2	2.41437	2.11604	1.81e-63	7.87e-61	Up
AC078850.1	2.69424	-0.680725	2.2e-63	9.49e-61	Up
LINC02167	5.26995	-0.199087	3.98e-63	1.67e-60	Up
CHRDL2	2.89035	1.69028	7.55e-63	3.1e-60	Up
RPL29P19	2.02288	-1.74845	9.9e-63	4.04e-60	Up
AC073072.1	2.69444	-1.84567	1.24e-62	5.01e-60	Up
WNT7B	3.35534	0.342351	1.97e-62	7.93e-60	Up
IGLV7-46	3.85798	3.47108	2.22e-62	8.8e-60	Up
LINC02454	2.70829	-3.12804	2.6e-62	1.02e-59	Up
IGLV3-19	3.60921	5.44867	3.12e-62	1.22e-59	Up
MAGEA10	4.67531	-1.71923	3.29e-62	1.27e-59	Up
HAS2-AS1	2.53282	-2.50767	4.3e-62	1.64e-59	Up
KRT79	4.08292	-3.07011	5.71e-62	2.17e-59	Up
GOLGA6L7	3.98493	-0.389567	5.76e-62	2.17e-59	Up
TRPM3	-2.28689	4.18283	6.55e-62	2.45e-59	Down
RPSAP52	3.52771	-2.67456	7.03e-62	2.61e-59	Up
LRRC15	3.61375	2.21912	1.09e-61	3.99e-59	Up
IGKC	3.09323	9.78889	3.58e-61	1.29e-58	Up
CDH3	2.66221	2.47955	4.49e-61	1.59e-58	Up
LINC01705	3.86019	-1.70745	8.25e-61	2.88e-58	Up
KCNK17	3.13189	0.405305	1.03e-60	3.57e-58	Up
RARRES1	2.2928	3.93578	1.04e-60	3.61e-58	Up
CACNG6	3.72582	-2.43898	1.06e-60	3.62e-58	Up
ZP1	2.90303	-0.210985	1.25e-60	4.27e-58	Up
TNNT3	3.53633	1.65283	2.14e-60	7.25e-58	Up
AC004817.3	2.61917	-1.06452	4.67e-60	1.57e-57	Up
IGHV4-28	3.23334	1.03302	6.85e-60	2.29e-57	Up
MMP13	4.9902	0.495223	8.92e-60	2.97e-57	Up
MMP12	4.12651	1.23744	1.03e-59	3.42e-57	Up
KRT17	3.57216	4.35452	1.07e-59	3.51e-57	Up
ZIC2	3.87997	-1.23708	1.11e-59	3.61e-57	Up
CCL26	2.31226	-1.03828	1.12e-59	3.62e-57	Up
SERPINE1	2.09533	8.62625	1.41e-59	4.55e-57	Up
NECTIN4	2.60117	0.910202	1.52e-59	4.89e-57	Up
AJ239328.1	3.0735	-2.67901	1.58e-59	5.03e-57	Up
MT2P1	2.15802	-1.63861	2.32e-59	7.34e-57	Up
CILP2	3.07759	0.824225	2.89e-59	9.11e-57	Up
ZNF365	2.34285	1.60431	4.87e-59	1.53e-56	Up
IGHV3-43	3.30315	0.960526	5.05e-59	1.57e-56	Up
AL731556.1	2.21458	-1.36973	2.04e-58	6.23e-56	Up
TREM1	2.12791	2.20431	2.17e-58	6.62e-56	Up
CACNA1B	3.1869	-1.49536	2.49e-58	7.52e-56	Up
LINC00601	3.97956	-3.67768	4.06e-58	1.21e-55	Up
RSPO4	2.68564	-0.0703967	7.28e-58	2.14e-55	Up
SCNN1B	3.17673	2.69959	8.29e-58	2.43e-55	Up
IGLC3	3.16407	6.34548	1.33e-57	3.88e-55	Up
MUC16	3.00311	0.736794	1.43e-57	4.14e-55	Up
IGHGP	2.99405	4.72295	2.64e-57	7.6e-55	Up
CPA4	3.42863	2.55689	3.39e-57	9.7e-55	Up
AC091182.2	2.69515	-3.37109	4.75e-57	1.35e-54	Up
CTHRC1	2.05223	4.88644	1.09e-56	3.07e-54	Up
CRISP3	5.42571	-0.699593	1.2e-56	3.38e-54	Up
FOXB1	3.22091	-2.41032	1.6e-56	4.46e-54	Up
MZB1	2.76555	3.43944	1.87e-56	5.16e-54	Up
TUBB3	2.17065	0.191615	1.95e-56	5.36e-54	Up
AQP9	2.50565	3.81582	2.33e-56	6.33e-54	Up
C10orf90	2.79187	-2.54324	5.06e-56	1.36e-53	Up
C1orf61	2.26665	-1.77492	5.57e-56	1.49e-53	Up
SLC22A13	-3.24668	0.655765	1.07e-55	2.83e-53	Down
IGHV3-19	3.97426	-1.18114	1.91e-55	5e-53	Up
SLC22A31	3.18308	-2.45554	4.59e-55	1.19e-52	Up
LINC00671	-3.27099	4.29378	6.15e-55	1.58e-52	Down
H19	2.78446	6.2946	7.99e-55	2.03e-52	Up
IGKV5-2	4.09808	1.05759	1.22e-54	3.07e-52	Up
LINC02268	2.61413	-2.52991	1.35e-54	3.41e-52	Up
IGHV3-73	3.60169	3.04683	1.65e-54	4.14e-52	Up
GABRA3	3.6391	-1.26869	2.61e-54	6.48e-52	Up
FLNC	2.3081	4.62985	2.85e-54	7.04e-52	Up
LHX2	3.22891	-0.807923	3.05e-54	7.49e-52	Up
SLC47A1	-2.04898	7.82557	3.09e-54	7.56e-52	Down
FAM92B	2.66846	-2.35517	3.42e-54	8.33e-52	Up
LMO1	2.95268	-0.252222	4.04e-54	9.8e-52	Up
TGM1	2.52199	2.13745	4.18e-54	1.01e-51	Up
CHST6	2.16235	-1.20148	4.85e-54	1.17e-51	Up
FXYD3	3.351	3.38674	6.25e-54	1.5e-51	Up
HADHAP1	2.05463	-2.04748	6.45e-54	1.54e-51	Up
DUOXA1	2.78106	-1.35475	7.55e-54	1.79e-51	Up
STMN2	3.86545	0.643224	1.28e-53	2.99e-51	Up
NMU	2.73814	0.0543952	1.39e-53	3.24e-51	Up
HAS1	2.48723	-1.54279	1.45e-53	3.37e-51	Up
DRP2	2.11543	-1.78722	1.56e-53	3.61e-51	Up
LINC02257	3.43537	-2.79436	1.74e-53	4e-51	Up
CRHR1	4.04495	0.249825	2.65e-53	5.96e-51	Up
TIMM8AP1	2.04941	-2.29356	4.56e-53	1.01e-50	Up
IGHG1	3.14125	10.8116	4.9e-53	1.08e-50	Up
ANKRD18B	3.12954	-2.29563	4.96e-53	1.09e-50	Up
LINC01929	2.32662	0.712173	5.48e-53	1.19e-50	Up
AC025419.1	2.00798	-3.10722	6.79e-53	1.46e-50	Up
AP003716.1	-2.51243	1.62343	7.3e-53	1.57e-50	Down
IGLC2	2.80246	6.66917	7.51e-53	1.6e-50	Up
AC134312.5	2.21439	-2.73602	8.12e-53	1.73e-50	Up
DSC3	3.00969	-1.16073	8.93e-53	1.89e-50	Up
CD79A	2.39289	2.70276	9.29e-53	1.96e-50	Up
AC003092.1	3.64994	0.208938	1e-52	2.11e-50	Up
TGFBI	2.39889	10.7739	1.45e-52	3.03e-50	Up
HAO2	-2.76012	4.51141	1.79e-52	3.71e-50	Down
AGR2	4.43473	1.46919	1.87e-52	3.87e-50	Up
CDHR4	2.54157	-2.03928	3.3e-52	6.7e-50	Up
RPTN	5.02899	-1.07749	4.72e-52	9.52e-50	Up
TMEM174	-3.45041	4.02767	4.79e-52	9.63e-50	Down
EPYC	3.58086	-1.04843	6.04e-52	1.2e-49	Up
IFNE	2.83272	-1.6445	6.17e-52	1.22e-49	Up
AC009518.1	3.47573	-3.5661	6.72e-52	1.32e-49	Up
RORB	3.27024	0.287144	8.04e-52	1.57e-49	Up
PROM2	2.90692	3.93819	1.07e-51	2.08e-49	Up
MANCR	2.31612	-1.27163	1.18e-51	2.28e-49	Up
FCRL5	2.59748	1.56176	2.2e-51	4.21e-49	Up
AP002852.1	2.85022	-3.09795	2.61e-51	4.92e-49	Up
LINC01694	2.06241	-1.47771	2.98e-51	5.61e-49	Up
C1orf210	-2.08525	3.34189	3.62e-51	6.77e-49	Down
IGLV3-10	3.38438	3.76274	3.95e-51	7.35e-49	Up
ODAPH	2.34114	-2.27528	4.08e-51	7.58e-49	Up
SIX2	2.32795	0.0140728	4.29e-51	7.93e-49	Up
AQP10	3.32484	-2.59271	5.15e-51	9.46e-49	Up
LINC01583	3.40023	-2.56354	5.95e-51	1.09e-48	Up
MIR137HG	4.36459	-3.22079	6.27e-51	1.14e-48	Up
IGKV3-11	2.76456	5.81417	8.72e-51	1.59e-48	Up
C20orf141	3.38371	-3.95099	9.21e-51	1.67e-48	Up
MIOX	-2.53969	6.21252	9.81e-51	1.77e-48	Down
ALDOB	-3.96347	7.29233	9.93e-51	1.78e-48	Down
NAT8B	-2.56871	3.1739	1.21e-50	2.15e-48	Down
LAMB3	2.15452	5.12041	1.94e-50	3.44e-48	Up
GBA3	-2.15875	6.35281	2.27e-50	4e-48	Down
LCN1	3.46125	-1.65853	2.3e-50	4.05e-48	Up
ECEL1	2.95879	0.745911	3.4e-50	5.97e-48	Up
TMEM246-AS1	-2.68342	-0.153269	6.91e-50	1.2e-47	Down
TREML3P	2.31376	-3.12063	7.05e-50	1.22e-47	Up
IGHV1-24	3.47869	3.75381	8.92e-50	1.53e-47	Up
TUBBP6	3.59554	-2.51417	9.71e-50	1.65e-47	Up
LINC00942	3.31812	0.49437	1.16e-49	1.96e-47	Up
REEP2	2.00972	0.55955	1.23e-49	2.07e-47	Up
LAIR2	2.33339	-0.24021	1.3e-49	2.18e-47	Up
LINC00327	2.03967	-1.66924	1.37e-49	2.29e-47	Up
OR13A1	2.25752	-2.62853	1.48e-49	2.47e-47	Up
TRIML2	3.22684	-2.40774	1.7e-49	2.83e-47	Up
EREG	3.03801	0.317761	2.09e-49	3.44e-47	Up
CILP	2.36406	1.33052	2.68e-49	4.39e-47	Up
NALCN-AS1	2.81465	-3.06611	3.11e-49	5.05e-47	Up
LINC01460	2.30227	-2.77993	3.71e-49	5.99e-47	Up
WFDC13	2.39701	-3.45008	4.4e-49	7.07e-47	Up
IGKV3-15	2.82341	3.89522	5.46e-49	8.76e-47	Up
IGHV3-30	3.22728	4.61455	5.76e-49	9.19e-47	Up
IGKV1-17	2.95489	3.06166	9.21e-49	1.45e-46	Up
GLYATL1	-2.01169	5.91781	9.31e-49	1.47e-46	Down
CDH15	2.5312	-0.600011	1.02e-48	1.59e-46	Up
UPK1A	2.7596	-1.91934	1.05e-48	1.64e-46	Up
POU2AF1	2.2923	2.40111	1.11e-48	1.73e-46	Up
SLC22A24	-2.98799	0.177979	1.2e-48	1.85e-46	Down
ANXA8	3.78287	-1.51616	1.43e-48	2.19e-46	Up
CYP4A22	-3.66906	3.19622	1.45e-48	2.23e-46	Down
AC005291.1	4.02592	-3.40868	1.5e-48	2.29e-46	Up
NKX3-2	2.27631	-2.66413	2.35e-48	3.54e-46	Up
IGKV3-20	2.79235	5.95607	3.41e-48	5.12e-46	Up
TCAM1P	2.70294	-2.30655	4.18e-48	6.27e-46	Up
HTR3A	2.87041	-1.89316	4.64e-48	6.94e-46	Up
PADI3	3.94612	1.78773	5.87e-48	8.68e-46	Up
KLF17	2.89066	-3.60105	7.52e-48	1.11e-45	Up
AC099066.2	2.1208	-2.24616	1.15e-47	1.68e-45	Up
MYMX	2.98395	-1.30194	1.46e-47	2.12e-45	Up
EPS15P1	2.97337	-2.85839	1.87e-47	2.69e-45	Up
OBP2A	2.58555	-2.86794	1.94e-47	2.78e-45	Up
AC112721.2	2.96788	-3.16647	2.09e-47	2.99e-45	Up
HSPB3	3.54902	-2.61065	2.09e-47	2.99e-45	Up
SLC5A10	-2.16752	5.7212	2.12e-47	3.02e-45	Down
FAM133A	3.39612	-1.36691	2.13e-47	3.02e-45	Up
PRSS3	3.42304	-0.0926698	2.13e-47	3.02e-45	Up
IGLV1-50	2.85285	-1.74279	2.15e-47	3.03e-45	Up
AC026310.2	3.19196	-3.89903	2.42e-47	3.4e-45	Up
FAM30A	2.44546	0.55121	2.9e-47	4.06e-45	Up
LRRC38	5.11709	-1.32666	4.01e-47	5.6e-45	Up
ISL2	2.24678	-2.78972	4.32e-47	6.01e-45	Up
FEZF1-AS1	3.14407	-2.8237	5.65e-47	7.8e-45	Up
IGKV7-3	3.74093	-3.01621	6.08e-47	8.34e-45	Up
IRX4	3.79381	-3.29643	6.1e-47	8.36e-45	Up
LINC02407	2.05663	-2.94301	6.28e-47	8.58e-45	Up
LINC01121	2.60912	-2.80003	6.68e-47	9.08e-45	Up
IGHV3-48	2.94647	1.9677	8.55e-47	1.15e-44	Up
IGHV3-23	2.70596	4.98757	1.34e-46	1.79e-44	Up
CXCL8	2.22339	3.57612	1.53e-46	2.03e-44	Up
ZFHX4-AS1	3.43079	-2.7073	1.55e-46	2.06e-44	Up
AC010327.3	3.04254	-3.92618	2.24e-46	2.95e-44	Up
SLAMF9	2.88811	-2.47119	2.42e-46	3.18e-44	Up
IGLV1-51	2.64685	4.46241	2.53e-46	3.31e-44	Up
ANGPTL8	3.31958	2.0286	2.62e-46	3.42e-44	Up
ROR1-AS1	2.36271	-2.05849	2.62e-46	3.42e-44	Up
KCNK15-AS1	2.13576	-2.57517	3.25e-46	4.22e-44	Up
CYP4A11	-3.50256	6.29306	3.3e-46	4.27e-44	Down
IGKV3D-20	2.95216	1.45402	3.36e-46	4.34e-44	Up
IGKV1D-33	4.95965	-2.14193	4.14e-46	5.34e-44	Up
CHRNA9	3.28433	-3.37107	6.36e-46	8.1e-44	Up
TMED6	-2.18093	2.25838	7.8e-46	9.88e-44	Down
C10orf91	2.62112	-3.08077	8.95e-46	1.13e-43	Up
AC103702.2	2.41582	1.70585	1.03e-45	1.3e-43	Up
AC116021.1	2.14659	-3.5384	1.14e-45	1.43e-43	Up
LINC02061	-3.28469	-1.9273	1.9e-45	2.37e-43	Down
DQX1	2.63299	-1.86797	2.1e-45	2.61e-43	Up
PI3	3.24348	1.21344	2.34e-45	2.9e-43	Up
VIL1	-2.7459	4.65625	2.38e-45	2.94e-43	Down
VSTM2L	3.03106	1.34169	2.81e-45	3.47e-43	Up
AC012512.1	2.83903	-2.15569	2.95e-45	3.63e-43	Up
LINC00313	2.15927	-3.41065	3.41e-45	4.18e-43	Up
SLC5A1	-2.87757	5.8336	3.73e-45	4.55e-43	Down
ELFN1-AS1	2.79634	-2.91166	3.75e-45	4.57e-43	Up
INA	2.14117	-2.4716	3.79e-45	4.6e-43	Up
STRA6	2.13382	0.259914	4.41e-45	5.35e-43	Up
IGKV1-9	2.87728	3.57172	4.75e-45	5.75e-43	Up
IGLV6-57	2.7504	3.66379	6.83e-45	8.16e-43	Up
IGLV2-23	2.81653	5.20015	7.7e-45	9.17e-43	Up
MIXL1	2.05668	-2.003	1.23e-44	1.46e-42	Up
PIANP	2.03473	0.0368991	1.35e-44	1.58e-42	Up
IGLV7-43	2.77357	1.75949	1.41e-44	1.66e-42	Up
CDH18	3.66398	-2.72221	1.71e-44	2e-42	Up
IGHG2	2.52261	7.87586	1.71e-44	2e-42	Up
FRMD5	2.32847	-0.93517	1.72e-44	2e-42	Up
Z97200.1	2.20709	-1.7253	1.87e-44	2.17e-42	Up
SPANXB1	5.14597	-2.30632	2.32e-44	2.69e-42	Up
B4GALNT4	2.57486	1.65118	2.73e-44	3.15e-42	Up
IGFL3	3.5284	-3.63953	3.03e-44	3.48e-42	Up
ANXA8L1	2.35766	-1.59855	3.26e-44	3.74e-42	Up
IGLV3-1	2.93676	3.94149	3.99e-44	4.55e-42	Up
IGKV2D-28	4.98916	-1.89345	6.91e-44	7.75e-42	Up
CYP2A6	-5.45993	1.60184	9.35e-44	1.04e-41	Down
AC005291.2	4.2653	-3.31427	9.67e-44	1.07e-41	Up
SLC25A48	-2.25878	1.99154	1.49e-43	1.64e-41	Down
IGHV4-59	2.68415	3.86994	1.61e-43	1.76e-41	Up
COL10A1	2.51661	1.32035	2.93e-43	3.2e-41	Up
LBP	3.83228	5.92829	3.13e-43	3.4e-41	Up
ETV4	2.03711	0.62592	3.49e-43	3.79e-41	Up
LINC01411	4.02647	-0.922845	3.71e-43	4.02e-41	Up
MAGEA11	5.86467	-2.95056	4.15e-43	4.48e-41	Up
COL22A1	2.1188	2.58384	4.23e-43	4.55e-41	Up
IGKV1OR2-108	3.08481	0.162826	4.51e-43	4.82e-41	Up
AL713998.1	4.0917	-0.978372	4.7e-43	5.01e-41	Up
BDKRB1	2.14844	0.293079	7.59e-43	8.03e-41	Up
AL161431.1	4.38048	0.636197	8.66e-43	9.12e-41	Up
LINC01127	2.69402	4.2913	9e-43	9.45e-41	Up
NR0B1	4.96251	-1.32616	9.47e-43	9.92e-41	Up
IGHV3-11	2.74355	3.36089	1.42e-42	1.48e-40	Up
KCNJ6	2.42763	-1.98734	1.44e-42	1.5e-40	Up
SERPINA3	2.83595	-0.636498	1.63e-42	1.69e-40	Up
HCAR3	2.42788	-1.68472	1.86e-42	1.92e-40	Up
PAGE1	5.83592	-2.45482	1.97e-42	2.03e-40	Up
MELTF	2.08892	3.31617	1.98e-42	2.03e-40	Up
SERPINC1	-5.24644	2.85784	2.01e-42	2.06e-40	Down
IGF2BP2	2.11516	2.7435	2.25e-42	2.3e-40	Up
DAW1	2.38075	-1.0491	2.76e-42	2.81e-40	Up
IGKV2-24	2.82692	2.67222	2.8e-42	2.85e-40	Up
KRT15	2.56901	-0.0825028	3.16e-42	3.2e-40	Up
TRIM54	2.59778	2.53713	4.08e-42	4.11e-40	Up
AL357992.1	2.13584	-3.58283	4.57e-42	4.6e-40	Up
SLC13A2	-4.26744	1.28479	6.29e-42	6.29e-40	Down
CPNE7	2.09715	1.86416	6.55e-42	6.53e-40	Up
TCN1	3.42047	0.241459	6.58e-42	6.55e-40	Up
AC244205.1	2.76524	-3.18414	6.67e-42	6.63e-40	Up
IGKV1-5	2.53046	5.26016	6.7e-42	6.65e-40	Up
NKAIN2	2.32619	-2.02094	7.11e-42	7.04e-40	Up
IGHV5-51	2.67517	4.50292	7.24e-42	7.16e-40	Up
IGSF5	2.01825	-2.44744	8.65e-42	8.51e-40	Up
RNU6-403P	3.75607	-3.61933	8.76e-42	8.61e-40	Up
LINC02154	2.81264	-0.857036	9.15e-42	8.98e-40	Up
MAGEB1	6.0975	-2.58473	9.22e-42	9.03e-40	Up
IL31RA	2.08301	-1.16366	1.06e-41	1.03e-39	Up
IVL	3.90728	-2.3183	1.85e-41	1.79e-39	Up
CDK5R2	2.91008	-1.64516	1.88e-41	1.81e-39	Up
AC103563.1	3.89092	-2.64351	1.94e-41	1.87e-39	Up
SCNN1G	3.58343	2.96403	2.11e-41	2.03e-39	Up
FMR1NB	2.98879	-3.56485	2.12e-41	2.03e-39	Up
SLC1A6	4.00384	0.399893	2.25e-41	2.16e-39	Up
MAGEL2	2.49176	-1.35027	2.4e-41	2.3e-39	Up
IGHV1-18	2.75476	4.4682	2.5e-41	2.38e-39	Up
LINC00460	3.01706	0.153226	6.48e-41	6.09e-39	Up
LRRC19	-2.03933	3.99583	7.61e-41	7.1e-39	Down
ST8SIA3	3.94523	-2.45672	8.82e-41	8.21e-39	Up
ENPP7P8	-2.32521	0.917218	9.45e-41	8.75e-39	Down
IGLL1	2.8426	-2.33652	1.13e-40	1.04e-38	Up
PRKCG	2.44751	-2.64805	1.32e-40	1.21e-38	Up
AC093702.1	2.53292	-3.50146	1.5e-40	1.37e-38	Up
IGKV1-16	2.70319	2.93053	2.04e-40	1.85e-38	Up
GOLGA6L2	3.56919	-1.32904	2.09e-40	1.89e-38	Up
AL132709.1	4.62173	-3.75416	2.14e-40	1.93e-38	Up
LINC02513	2.68213	-3.71176	2.27e-40	2.03e-38	Up
SLC22A12	-3.2352	5.71328	2.52e-40	2.25e-38	Down
IGHV3OR15-7	3.15899	-2.00892	2.59e-40	2.31e-38	Up
MEGF10	2.08804	-1.05578	2.6e-40	2.32e-38	Up
IGKV6D-41	5.37929	-2.50069	3.71e-40	3.29e-38	Up
SLC22A11	-2.09415	6.37395	4.14e-40	3.66e-38	Down
IGLV1-40	3.11771	6.26714	4.42e-40	3.9e-38	Up
LINC02376	4.27405	-3.98834	4.44e-40	3.91e-38	Up
CD44-AS1	2.00033	-2.42872	4.5e-40	3.95e-38	Up
CCL7	2.52067	-2.52749	5.03e-40	4.4e-38	Up
IGKV2-28	4.29678	-0.632558	5.54e-40	4.84e-38	Up
INHA	3.00432	2.73367	5.65e-40	4.93e-38	Up
SYT5	2.11165	-1.52932	6.27e-40	5.46e-38	Up
CYP17A1	-3.99561	3.69867	6.88e-40	5.99e-38	Down
IGF2BP3	2.5231	1.46108	7.31e-40	6.35e-38	Up
FOXG1	2.76624	-2.14561	7.64e-40	6.62e-38	Up
RNU6-46P	-2.30809	-3.82212	7.76e-40	6.71e-38	Down
CSF2	2.34915	-3.43494	9.34e-40	8.06e-38	Up
PANX2	2.39394	1.0525	1.08e-39	9.29e-38	Up
AC108136.1	3.8225	-3.39495	1.09e-39	9.38e-38	Up
AC096537.1	3.11221	-3.83814	1.11e-39	9.48e-38	Up
ANKRD60	3.75371	-4.33383	1.16e-39	9.91e-38	Up
IGKV1OR2-6	3.12858	-1.99294	1.68e-39	1.42e-37	Up
IGHV4-34	2.53451	3.33087	1.74e-39	1.47e-37	Up
ZDHHC22	2.64798	-2.71098	1.91e-39	1.61e-37	Up
IGHV4-39	2.73631	4.56006	1.94e-39	1.64e-37	Up
IGLV3-9	2.81183	2.00058	2.14e-39	1.8e-37	Up
IGKV6D-21	3.45077	-0.56318	2.29e-39	1.93e-37	Up
SPINK13	2.27807	2.7452	2.63e-39	2.21e-37	Up
IGHV6-1	2.89889	0.0673535	2.66e-39	2.23e-37	Up
ROR2	2.04995	3.0152	2.74e-39	2.29e-37	Up
IGHV3-33	2.60473	3.0346	2.79e-39	2.33e-37	Up
LHX3	4.09427	-3.81552	3.1e-39	2.58e-37	Up
FAM83E	2.52868	-1.93161	3.19e-39	2.65e-37	Up
AC020934.1	3.82373	-4.0937	3.56e-39	2.95e-37	Up
IGKV1D-39	3.61281	-2.05949	4.25e-39	3.49e-37	Up
IGHV3-49	2.66228	3.02562	4.32e-39	3.54e-37	Up
SYT8	3.46057	0.884288	4.35e-39	3.56e-37	Up
C5orf38	2.26024	-0.05198	5.41e-39	4.42e-37	Up
IGHV1-69	2.86131	1.8867	5.61e-39	4.56e-37	Up
IGKV3D-7	3.62114	-3.14451	6.43e-39	5.22e-37	Up
IGKV6-21	2.9789	0.504036	6.51e-39	5.28e-37	Up
AC112721.1	2.89577	-3.5695	8.66e-39	7e-37	Up
UGT2B10	-6.23008	0.58415	1.06e-38	8.53e-37	Down
SCGN	-2.74486	5.42092	1.06e-38	8.53e-37	Down
AC026369.1	-3.00479	1.04281	1.24e-38	9.88e-37	Down
MAGEC3	3.16587	-1.86439	1.25e-38	9.94e-37	Up
HOXB-AS4	2.34574	-1.16786	1.31e-38	1.04e-36	Up
KLK10	2.70841	-0.921788	1.33e-38	1.06e-36	Up
AC004870.2	2.84366	-1.26645	1.43e-38	1.13e-36	Up
B3GALT5	2.39538	2.71911	1.55e-38	1.22e-36	Up
IL20RB	2.5465	4.68903	2.25e-38	1.76e-36	Up
C6orf141	2.1251	0.445062	2.39e-38	1.87e-36	Up
COL2A1	2.28395	-2.30613	2.54e-38	1.98e-36	Up
MEG9	2.28193	-2.09522	2.69e-38	2.09e-36	Up
ISLR	2.04174	4.82706	2.94e-38	2.28e-36	Up
LINC01563	2.93759	-3.55603	3.24e-38	2.51e-36	Up
ATP11AUN	-3.66876	-1.58782	3.41e-38	2.63e-36	Down
IGLV2-11	2.34808	3.9278	3.42e-38	2.64e-36	Up
LINC01655	3.05112	-3.48319	3.52e-38	2.71e-36	Up
AC104699.1	2.14225	-2.88426	3.91e-38	3e-36	Up
AL136529.1	4.63654	-3.47299	4.42e-38	3.38e-36	Up
AC018742.1	-3.02177	0.645503	4.78e-38	3.64e-36	Down
IGDCC4	2.13503	2.7799	5.54e-38	4.19e-36	Up
TFAP2A	2.13074	2.369	6.16e-38	4.65e-36	Up
SLC13A1	-3.01154	5.19169	6.18e-38	4.66e-36	Down
LINC01776	4.0131	-4.21689	6.93e-38	5.21e-36	Up
IGHV4-4	2.91287	0.266447	7.24e-38	5.44e-36	Up
IGLV1-44	2.52684	4.42284	7.36e-38	5.52e-36	Up
CASP14	6.70681	4.57973	8.2e-38	6.1e-36	Up
IGHG4	2.65993	5.91702	1.27e-37	9.41e-36	Up
AL162457.2	3.02695	-3.6868	1.33e-37	9.8e-36	Up
IGLV2-18	2.72202	0.969576	1.52e-37	1.12e-35	Up
CLDN6	2.28456	-2.09437	1.74e-37	1.27e-35	Up
SLC22A6	-3.39419	4.90734	2.78e-37	2.02e-35	Down
SLC6A19	-3.59376	5.7495	2.9e-37	2.1e-35	Down
EN2	2.51305	-0.961501	3.08e-37	2.22e-35	Up
LIF-AS1	2.22988	-3.14632	3.57e-37	2.56e-35	Up
HCAR2	2.05272	0.155097	3.8e-37	2.72e-35	Up
NPSR1-AS1	3.21707	-2.30727	4.08e-37	2.92e-35	Up
PAX3	3.29658	-3.6939	5.98e-37	4.24e-35	Up
ZNF560	2.46569	-3.00573	7.9e-37	5.57e-35	Up
IGHJ2	2.87479	-1.80667	8.39e-37	5.91e-35	Up
AC002480.1	2.02698	-0.847212	8.47e-37	5.96e-35	Up
CDC42P2	3.51242	-3.37377	8.53e-37	6e-35	Up
VGF	2.7505	-0.520384	9.03e-37	6.33e-35	Up
ZNF114-AS1	2.71631	-3.38544	9.21e-37	6.45e-35	Up
AC103563.3	3.04949	-2.80749	1.15e-36	8.04e-35	Up
HMGCS2	-3.13912	5.44942	1.19e-36	8.29e-35	Down
CKS1BP1	2.28176	-2.59242	1.22e-36	8.49e-35	Up
ZNF350-AS1	2.23092	0.40129	1.36e-36	9.45e-35	Up
IGHV3OR16-13	2.94638	-1.7482	1.39e-36	9.57e-35	Up
NTF4	2.47719	-3.66089	1.39e-36	9.57e-35	Up
LINC02461	3.08205	-3.72879	1.76e-36	1.21e-34	Up
AC112715.1	2.21723	-3.66584	1.82e-36	1.25e-34	Up
PI15	2.24694	0.965786	2.08e-36	1.42e-34	Up
IGHV1OR21-1	3.03254	-2.57117	2.13e-36	1.46e-34	Up
CCNA1	2.39332	-0.471446	2.17e-36	1.48e-34	Up
IGHV1-45	2.7171	-1.0619	2.72e-36	1.84e-34	Up
BARX1	3.18503	-1.18074	3.27e-36	2.21e-34	Up
SLC22A8	-3.69107	2.22159	3.61e-36	2.43e-34	Down
CXCL1	2.15744	3.4744	3.79e-36	2.55e-34	Up
GAD1	2.21048	2.09262	3.87e-36	2.6e-34	Up
AC079061.1	2.46095	-2.61887	3.96e-36	2.66e-34	Up
SP5	2.31701	0.319751	4.16e-36	2.79e-34	Up
IGHV3-66	2.78306	1.60337	4.28e-36	2.87e-34	Up
AC011270.2	3.7105	-4.01197	4.92e-36	3.27e-34	Up
AC134879.2	2.97413	-2.40288	5.01e-36	3.33e-34	Up
AP000439.2	-2.55085	3.02697	6.18e-36	4.07e-34	Down
LINC00582	2.19701	-2.94611	6.55e-36	4.3e-34	Up
AL136987.1	3.44735	-3.65473	6.87e-36	4.51e-34	Up
AC093627.1	3.62924	-4.048	7.66e-36	5e-34	Up
DNER	2.67169	2.70833	8.09e-36	5.26e-34	Up
AC011752.1	-3.02485	-3.24781	8.47e-36	5.5e-34	Down
SERPINA7	-3.85754	0.607937	1.17e-35	7.59e-34	Down
TEX19	2.92633	-2.8559	1.62e-35	1.04e-33	Up
AC087392.1	2.11027	-2.96381	1.78e-35	1.13e-33	Up
IGF2	3.04405	8.28296	1.84e-35	1.17e-33	Up
PPP2R2C	2.38529	1.63129	1.85e-35	1.17e-33	Up
SLC8A2	2.07699	-1.88785	2e-35	1.27e-33	Up
AC091812.1	4.05728	-2.02516	2.87e-35	1.81e-33	Up
SFN	2.14301	2.928	2.97e-35	1.87e-33	Up
KERA	3.33722	-2.2905	3.02e-35	1.89e-33	Up
KCNG1	2.00728	-0.273511	3.2e-35	2.01e-33	Up
AKR1B15	3.63236	-1.33043	3.27e-35	2.05e-33	Up
KRT19	2.31091	7.67143	3.32e-35	2.08e-33	Up
AC126773.2	2.04351	-2.68121	3.33e-35	2.08e-33	Up
C11orf86	2.76924	1.32997	3.48e-35	2.17e-33	Up
TMEM145	2.06366	1.02858	4.25e-35	2.64e-33	Up
AC135068.2	2.43004	-2.8752	4.77e-35	2.95e-33	Up
AC022079.1	2.41459	-1.44074	4.88e-35	3.01e-33	Up
MMP27	3.43721	-4.03406	5.25e-35	3.23e-33	Up
KRT34	3.39493	-2.75227	5.35e-35	3.29e-33	Up
IQSEC3	-2.31029	4.0217	5.64e-35	3.47e-33	Down
IGHV3OR16-9	2.77828	-2.31213	5.85e-35	3.59e-33	Up
SERPINB5	3.14677	-2.09862	5.93e-35	3.64e-33	Up
IGKV1D-43	3.07474	-1.50871	5.95e-35	3.64e-33	Up
SNORA53	-3.88009	0.896271	6.67e-35	4.08e-33	Down
ACE2	-2.15681	6.42542	6.86e-35	4.19e-33	Down
RF00100	-4.39007	4.35466	8.25e-35	5.01e-33	Down
AC108474.1	2.29736	-2.73152	8.73e-35	5.28e-33	Up
SLC34A1	-3.32185	3.13245	9.78e-35	5.89e-33	Down
CHGA	2.50454	-1.58364	1.04e-34	6.23e-33	Up
AP003062.1	4.57883	-3.35299	1.15e-34	6.91e-33	Up
AC012462.1	2.03655	-3.92171	1.21e-34	7.25e-33	Up
OR7C1	2.24715	-3.31154	1.47e-34	8.76e-33	Up
OMG	-3.2439	1.81959	1.5e-34	8.95e-33	Down
FEZF1	3.10841	-3.82012	1.6e-34	9.5e-33	Up
AF064860.2	2.26502	-3.5669	1.62e-34	9.64e-33	Up
IGLV3-21	2.57632	5.05753	1.67e-34	9.91e-33	Up
AL592114.3	-2.08622	-2.71637	1.75e-34	1.04e-32	Down
IGHV1-2	2.56495	3.38999	1.82e-34	1.07e-32	Up
L1CAM	2.51107	4.12804	2.36e-34	1.38e-32	Up
HRG	-6.58421	4.23255	2.5e-34	1.46e-32	Down
AP000797.3	2.20564	-2.39888	2.66e-34	1.55e-32	Up
IGLV4-60	3.02719	1.25468	2.88e-34	1.68e-32	Up
AC107308.1	4.42253	-4.13202	3.04e-34	1.76e-32	Up
GJB3	2.46885	-0.477164	3.13e-34	1.82e-32	Up
AC034105.1	3.08199	-2.66804	3.8e-34	2.2e-32	Up
IGHV3-21	2.43161	3.50809	3.91e-34	2.25e-32	Up
EVX1	2.18248	-2.49621	4.38e-34	2.52e-32	Up
AL354919.2	2.08051	-4.05937	4.39e-34	2.52e-32	Up
CLEC4GP1	2.81792	-2.60714	4.69e-34	2.69e-32	Up
IGLV3-25	2.44943	4.12236	4.71e-34	2.7e-32	Up
OR7E19P	4.9996	-3.98067	4.87e-34	2.79e-32	Up
LINC02057	2.78435	-4.05264	5.32e-34	3.03e-32	Up
MCRIP2P1	2.09334	-3.33767	5.75e-34	3.27e-32	Up
LHFPL5	2.06365	-2.91573	6.06e-34	3.44e-32	Up
SFTA2	2.65871	-1.34836	6.29e-34	3.56e-32	Up
CNPY1	2.30269	-3.0821	6.88e-34	3.88e-32	Up
SNORD17	-3.56203	2.21713	6.95e-34	3.92e-32	Down
TAT	-4.21831	1.96196	7.88e-34	4.43e-32	Down
SYT4	3.3909	-2.30672	8.54e-34	4.79e-32	Up
FAM69C	2.36609	-0.671121	9.95e-34	5.58e-32	Up
ERN2	2.2523	-2.4174	1.14e-33	6.38e-32	Up
AC084357.3	2.41257	-3.28082	1.2e-33	6.68e-32	Up
LAMP5	2.13179	0.98165	1.23e-33	6.84e-32	Up
IGLL3P	2.64379	-2.56744	1.34e-33	7.47e-32	Up
ZPLD1	2.88311	0.398243	1.39e-33	7.73e-32	Up
IGLV3-6	3.77707	-3.81421	1.4e-33	7.75e-32	Up
AL049836.1	2.05221	-3.8142	1.48e-33	8.2e-32	Up
AC099482.1	3.47414	-3.93482	1.5e-33	8.31e-32	Up
AC106895.2	3.35071	-3.93275	1.56e-33	8.62e-32	Up
IGLV9-49	3.35992	3.03659	1.59e-33	8.78e-32	Up
IGHV3-38	2.7101	-2.04645	2.08e-33	1.15e-31	Up
IGKV3D-15	2.75692	-0.211558	2.15e-33	1.18e-31	Up
PLA2G2A	3.14279	0.767607	2.21e-33	1.21e-31	Up
AP000904.1	2.04303	-3.54626	2.28e-33	1.25e-31	Up
IGHV3-74	2.14573	3.30273	2.64e-33	1.44e-31	Up
IGHV3-7	2.40268	0.0693296	2.99e-33	1.63e-31	Up
AC245100.6	3.47695	-3.27216	3.48e-33	1.89e-31	Up
GPR87	3.67524	-0.679107	3.86e-33	2.09e-31	Up
AL033381.1	-2.20848	0.4552	4.48e-33	2.41e-31	Down
KLK11	3.62866	-2.09738	4.74e-33	2.54e-31	Up
LINC00626	2.52793	1.04633	5.07e-33	2.71e-31	Up
ADH1A	-5.25169	0.373276	5.12e-33	2.73e-31	Down
SLC10A2	-2.5672	4.35851	5.7e-33	3.04e-31	Down
PDCL2	2.69308	-4.16831	5.8e-33	3.09e-31	Up
KRT13	3.27393	0.613874	5.95e-33	3.17e-31	Up
PPP1R1A	2.63433	4.89419	7.14e-33	3.79e-31	Up
FRG2C	2.64257	-1.96351	7.82e-33	4.14e-31	Up
AC006262.1	2.07494	-1.17633	8.68e-33	4.58e-31	Up
KCNS1	3.05117	1.84609	8.71e-33	4.59e-31	Up
IGHV4-55	2.20565	-0.551165	9.38e-33	4.93e-31	Up
FAM83A	2.8316	-1.56666	9.5e-33	4.99e-31	Up
DAB1	2.28479	0.271446	9.73e-33	5.1e-31	Up
MLANA	-2.59296	0.969665	1.22e-32	6.35e-31	Down
AP000851.1	2.4507	-3.97387	1.23e-32	6.4e-31	Up
LINC01554	2.64706	3.45579	1.32e-32	6.87e-31	Up
SIGLECL1	2.70596	-3.87756	1.35e-32	6.99e-31	Up
AC092484.1	3.48537	-3.73473	1.65e-32	8.52e-31	Up
AC007344.1	2.49931	-2.59826	1.67e-32	8.58e-31	Up
AC017033.1	2.43584	-3.81672	1.77e-32	9.12e-31	Up
GAPDHP37	2.22273	-3.37967	1.79e-32	9.2e-31	Up
IGHV3-64	2.50503	0.00621543	1.8e-32	9.22e-31	Up
IGKV1-39	3.17948	-1.03671	2.04e-32	1.04e-30	Up
IGLV2-14	2.30925	5.29333	2.25e-32	1.15e-30	Up
IGLJ3	3.56547	-4.00603	2.29e-32	1.17e-30	Up
ALPG	3.79501	-3.88481	2.3e-32	1.17e-30	Up
ACTL6B	3.09225	-3.07924	2.32e-32	1.18e-30	Up
IGKV1OR22-1	2.88719	-2.90883	2.44e-32	1.24e-30	Up
ALB	-4.61247	6.81182	2.65e-32	1.34e-30	Down
EPGN	2.20938	-3.27046	3.34e-32	1.68e-30	Up
IGHV1OR15-9	2.74331	-1.5806	3.36e-32	1.69e-30	Up
SPINK6	3.0267	-3.88568	3.47e-32	1.75e-30	Up
IGKV1-33	3.39603	-1.93553	4.84e-32	2.42e-30	Up
CNMD	3.70712	1.07975	4.97e-32	2.49e-30	Up
AL356515.1	2.82321	-3.65937	5.33e-32	2.66e-30	Up
RNU6-44P	-2.74003	-3.32555	5.61e-32	2.79e-30	Down
AC022092.1	2.07741	-3.68	5.72e-32	2.84e-30	Up
AGXT	-2.96822	2.32394	6.63e-32	3.29e-30	Down
MMP7	2.04106	6.95259	6.72e-32	3.33e-30	Up
PLG	-3.86759	4.39171	9.12e-32	4.51e-30	Down
ACTBL2	2.7082	-2.26091	9.18e-32	4.53e-30	Up
IGFL2	2.25649	-1.07042	9.39e-32	4.64e-30	Up
SLC23A3	-2.02424	4.80815	9.64e-32	4.74e-30	Down
AC006262.2	2.53709	-2.44081	1.05e-31	5.17e-30	Up
LINC01234	2.94184	1.18584	1.11e-31	5.46e-30	Up
SLC5A12	-2.27801	6.63065	1.22e-31	5.96e-30	Down
AC099786.3	4.53298	-3.94107	1.23e-31	6.02e-30	Up
SLC18A3	4.12144	1.58077	1.57e-31	7.59e-30	Up
AC073365.1	3.25188	-3.22339	1.86e-31	8.96e-30	Up
LINC02323	2.12895	-3.44124	1.96e-31	9.42e-30	Up
IGLL5	2.38049	5.50031	2.05e-31	9.85e-30	Up
CSMD3	2.90083	-2.27844	2.06e-31	9.88e-30	Up
LEFTY2	2.40515	-0.774279	2.13e-31	1.02e-29	Up
BX322234.2	2.25729	-3.03376	2.31e-31	1.11e-29	Up
CYP1D1P	-2.37926	-2.80215	2.69e-31	1.29e-29	Down
LINC00705	2.08918	-3.55927	2.73e-31	1.3e-29	Up
LINC02263	3.20067	-4.58291	2.77e-31	1.32e-29	Up
ARSF	-2.17731	1.79038	2.88e-31	1.37e-29	Down
IGLC6	2.51104	-2.22993	3.56e-31	1.69e-29	Up
TFF2	2.73893	-1.39172	4.18e-31	1.97e-29	Up
AC002401.1	-2.09176	-1.2693	4.39e-31	2.06e-29	Down
PAH	-3.08091	5.19137	4.66e-31	2.18e-29	Down
FAM57B	2.10952	-0.496375	5.02e-31	2.35e-29	Up
ONECUT2	2.21705	0.440491	5.07e-31	2.37e-29	Up
KRT78	2.40065	-3.36401	5.39e-31	2.51e-29	Up
UGT3A2	2.47638	0.143099	5.52e-31	2.57e-29	Up
AC091173.1	3.3946	-4.25888	6.27e-31	2.91e-29	Up
AC090023.1	3.26556	-4.33095	7.3e-31	3.38e-29	Up
ANKFN1	2.60191	-1.56145	7.62e-31	3.51e-29	Up
PTGER1	2.3088	-1.29586	8.34e-31	3.84e-29	Up
EVX1-AS	2.86299	-4.09575	8.42e-31	3.87e-29	Up
GATA4	3.56249	-0.791435	8.98e-31	4.12e-29	Up
CRABP2	2.08271	2.7122	1.16e-30	5.3e-29	Up
IGLV2-28	2.86144	-1.80083	1.21e-30	5.51e-29	Up
SCN3A	2.16512	0.378894	1.24e-30	5.64e-29	Up
CYP4F26P	2.80399	-3.98999	1.27e-30	5.77e-29	Up
F11	-2.62266	0.735043	1.49e-30	6.76e-29	Down
LINC01151	3.14244	-1.64777	1.53e-30	6.94e-29	Up
AL591806.1	2.66257	-4.41106	1.82e-30	8.25e-29	Up
AC022364.2	2.71294	-3.74969	2.04e-30	9.25e-29	Up
AC011294.1	2.10184	-2.44257	2.12e-30	9.57e-29	Up
IGKV1-8	2.3642	0.738518	2.52e-30	1.13e-28	Up
IGHJ3	2.41094	-0.915164	2.55e-30	1.14e-28	Up
IGHD3-9	3.16159	-3.96557	2.69e-30	1.2e-28	Up
PLA2G2D	2.03135	1.67267	2.71e-30	1.21e-28	Up
AC010343.3	2.45291	-3.77974	2.71e-30	1.21e-28	Up
AL355810.1	2.28953	-3.84954	2.99e-30	1.33e-28	Up
TMEM151A	2.33913	-1.27866	3.08e-30	1.37e-28	Up
IGKV1-13	2.90421	-3.03092	3.81e-30	1.68e-28	Up
CST6	2.00718	-0.881935	4.06e-30	1.79e-28	Up
AC003092.2	2.88442	-3.84674	4.22e-30	1.85e-28	Up
CLVS2	-2.36433	-0.388137	4.91e-30	2.15e-28	Down
AC104129.1	3.12092	-1.81429	6.24e-30	2.73e-28	Up
AC083967.1	2.16679	-1.53575	7.19e-30	3.13e-28	Up
IGHV3OR16-10	2.82698	-3.2394	7.8e-30	3.38e-28	Up
LINC01950	2.91032	-3.81451	9.06e-30	3.91e-28	Up
AC004080.1	2.80002	-4.2463	9.76e-30	4.2e-28	Up
PCDH11X	2.2568	-3.62357	9.89e-30	4.25e-28	Up
IGLV2-34	2.42022	-2.6243	1.06e-29	4.54e-28	Up
SOX2	2.71166	-2.40792	1.14e-29	4.86e-28	Up
HBQ1	2.53279	-3.49798	1.17e-29	4.98e-28	Up
LINC01305	2.36219	-3.65892	1.19e-29	5.09e-28	Up
MRGPRX3	2.98869	-4.05709	1.49e-29	6.34e-28	Up
TPD52L3	3.63037	-4.18066	1.59e-29	6.72e-28	Up
PCNPP3	2.99891	-4.17472	1.75e-29	7.4e-28	Up
IGHD2-8	3.68776	-4.56777	1.95e-29	8.21e-28	Up
BAAT	-3.7883	3.92847	1.96e-29	8.26e-28	Down
ANKRD30BP2	3.59008	-3.85097	2e-29	8.4e-28	Up
SAA1	3.21212	6.30825	2.12e-29	8.88e-28	Up
TMEM82	-2.14776	2.18924	2.17e-29	9.06e-28	Down
IGLJCOR18	3.8525	-4.1188	2.51e-29	1.04e-27	Up
ARG1	-2.37296	-0.47036	2.56e-29	1.07e-27	Down
AC105118.1	2.44201	-2.56047	2.6e-29	1.08e-27	Up
SAA2	3.20949	4.16275	2.62e-29	1.09e-27	Up
C1orf94	3.10181	-4.0574	2.98e-29	1.23e-27	Up
LINC01204	2.49831	-3.76441	3.23e-29	1.33e-27	Up
CNGA3	2.48124	-3.78857	3.6e-29	1.48e-27	Up
IGHV1-46	2.22925	3.30302	3.66e-29	1.51e-27	Up
AL353752.1	3.77296	-4.01943	4.16e-29	1.7e-27	Up
RTBDN	2.449	-3.07758	4.59e-29	1.88e-27	Up
AC090673.2	3.16449	-4.44591	5.24e-29	2.14e-27	Up
MNX1-AS1	2.53324	-3.17594	5.89e-29	2.39e-27	Up
CRP	3.36034	3.10474	6.14e-29	2.49e-27	Up
AL138826.1	-3.05129	1.66198	6.49e-29	2.62e-27	Down
GCG	3.65209	-4.19822	7.21e-29	2.9e-27	Up
OTX1	2.26582	-2.00518	7.21e-29	2.9e-27	Up
AL157896.1	2.03436	-3.25348	8.49e-29	3.39e-27	Up
AC025252.2	3.37647	-3.867	8.74e-29	3.48e-27	Up
EDAR	-2.13085	0.146246	9.93e-29	3.94e-27	Down
LINC01105	3.24996	-3.5067	1.24e-28	4.9e-27	Up
CAPN8	2.31487	0.264181	1.27e-28	5e-27	Up
IGLV1-36	2.46068	0.756718	1.27e-28	5.01e-27	Up
GAGE1	4.85948	-3.60105	1.39e-28	5.45e-27	Up
NMRAL2P	2.11651	0.00410675	1.47e-28	5.74e-27	Up
AC026780.1	-2.03362	-2.79866	1.52e-28	5.94e-27	Down
IGLV5-52	2.0266	-2.86036	1.53e-28	5.97e-27	Up
IL20RB-AS1	2.52685	-3.27139	1.58e-28	6.14e-27	Up
AC093833.1	2.72101	-4.53238	1.82e-28	7.06e-27	Up
ASB17	-2.05495	-2.74832	2.46e-28	9.42e-27	Down
AC135068.8	3.58811	-4.04029	2.8e-28	1.07e-26	Up
AL596330.1	2.71615	-4.47007	2.83e-28	1.08e-26	Up
RAX	2.75297	-4.11816	3.11e-28	1.18e-26	Up
AC136428.1	2.59394	-2.52312	3.43e-28	1.3e-26	Up
IGKV3D-11	2.31297	-0.1304	3.58e-28	1.35e-26	Up
RTL3	2.01495	-3.04996	4.03e-28	1.52e-26	Up
AMBP	-3.10532	3.75348	4.15e-28	1.56e-26	Down
RLBP1	2.47679	-3.65814	4.49e-28	1.69e-26	Up
CT45A10	4.18373	-3.70196	4.7e-28	1.76e-26	Up
CFAP47	2.18557	0.320067	4.88e-28	1.83e-26	Up
LINC01629	2.65606	-3.31977	5.85e-28	2.18e-26	Up
LEFTY1	2.43536	1.49977	5.91e-28	2.2e-26	Up
ATP2B3	2.78814	-1.17508	6.19e-28	2.3e-26	Up
WFDC5	3.84877	0.218762	6.86e-28	2.54e-26	Up
SLC5A8	-2.43998	5.27402	7.06e-28	2.62e-26	Down
IGHV1-69D	2.246	2.74572	7.53e-28	2.78e-26	Up
AC100757.2	2.86993	-4.12837	8.07e-28	2.98e-26	Up
IGHV3-52	2.38995	-2.26958	8.94e-28	3.29e-26	Up
AC007405.2	2.05287	-3.69108	9.55e-28	3.51e-26	Up
TLX2	2.29732	-4.00893	1.07e-27	3.91e-26	Up
AC013391.3	2.40268	-2.69378	1.2e-27	4.39e-26	Up
ARL14	2.8518	-1.72319	1.24e-27	4.51e-26	Up
BPIFB4	2.80247	-3.69318	1.25e-27	4.55e-26	Up
SLC7A4	2.13098	-1.94215	1.32e-27	4.79e-26	Up
SLCO1B3	3.62027	-3.75821	1.56e-27	5.64e-26	Up
PTPRZ1	2.35073	-0.665838	1.68e-27	6.04e-26	Up
TFAP2C	2.26488	0.20581	1.71e-27	6.14e-26	Up
LCE1C	3.38464	-3.71089	1.76e-27	6.3e-26	Up
CABP2	3.65053	-4.03979	1.78e-27	6.37e-26	Up
IGHV3-15	2.13928	3.94384	1.97e-27	7.02e-26	Up
AC105101.1	2.19549	-3.61077	2.25e-27	8.01e-26	Up
AF121898.1	3.05509	-3.62197	2.47e-27	8.74e-26	Up
AC142381.1	2.27475	-2.39151	2.54e-27	8.98e-26	Up
ITIH2	-3.12895	2.32442	2.92e-27	1.03e-25	Down
IGHV3-76	2.53978	-3.51028	3.04e-27	1.07e-25	Up
IGLV2-33	2.59599	-3.12625	3.57e-27	1.24e-25	Up
CTXN3	-3.66993	1.41738	4.12e-27	1.43e-25	Down
AC025183.1	4.39673	-3.73605	4.59e-27	1.59e-25	Up
SCARNA10	-3.92715	0.805191	4.78e-27	1.65e-25	Down
AC106822.1	2.56571	-4.17212	4.9e-27	1.69e-25	Up
IGKJ5	2.34613	-2.58015	4.98e-27	1.72e-25	Up
B3GALT5-AS1	2.23988	-2.31707	5.03e-27	1.73e-25	Up
ISL1	2.99746	-3.74924	5.41e-27	1.86e-25	Up
EPPIN	2.57213	-3.90608	5.8e-27	1.99e-25	Up
IGHV2-5	2.12118	0.374683	6.43e-27	2.2e-25	Up
IGKV4-1	2.02195	5.55333	7.09e-27	2.41e-25	Up
SOX1	3.09095	-2.79211	7.42e-27	2.51e-25	Up
CCL11	2.10777	-1.07102	7.78e-27	2.63e-25	Up
KRT17P3	3.12559	-3.67288	8.06e-27	2.72e-25	Up
AL035460.1	2.43584	-4.70942	8.4e-27	2.83e-25	Up
IGHV3-53	2.33572	2.54901	9.29e-27	3.12e-25	Up
IGKV1D-42	2.27796	-2.6871	9.98e-27	3.34e-25	Up
FLJ25758	2.89247	-4.01875	1.05e-26	3.52e-25	Up
XAGE2	3.21485	-4.00983	1.06e-26	3.56e-25	Up
WFDC11	2.3608	-4.63618	1.19e-26	3.95e-25	Up
IGHV1-67	2.34719	-1.75636	1.36e-26	4.52e-25	Up
ZNF280A	2.73324	-3.94665	1.37e-26	4.53e-25	Up
SCARNA6	-3.17965	0.504764	1.51e-26	4.98e-25	Down
DRGX	2.10251	-3.91018	1.58e-26	5.21e-25	Up
LINC01050	2.47658	-4.3873	1.64e-26	5.41e-25	Up
WT1-AS	2.07155	-1.34791	1.74e-26	5.73e-25	Up
EYA1	2.20377	1.22426	1.77e-26	5.81e-25	Up
GREM1	2.03425	2.38486	1.83e-26	6.02e-25	Up
AC060834.2	3.55217	-4.52712	1.83e-26	6.03e-25	Up
SLN	2.81382	0.62491	1.89e-26	6.21e-25	Up
IGKV1-12	2.22504	-0.497057	2.32e-26	7.58e-25	Up
IGKV1OR22-5	2.67745	-3.42755	2.35e-26	7.67e-25	Up
AC026780.2	-2.22936	-2.02883	2.42e-26	7.89e-25	Down
AL355596.1	2.31049	-1.72577	2.83e-26	9.19e-25	Up
COL5A1-AS1	2.09843	-4.3824	3.03e-26	9.82e-25	Up
KLK13	2.1892	-2.46472	3.19e-26	1.03e-24	Up
AC112493.1	2.03373	-3.87951	3.73e-26	1.2e-24	Up
AC020907.1	2.51287	-2.88596	4.37e-26	1.4e-24	Up
IGHV3-41	2.19178	-2.70025	4.43e-26	1.42e-24	Up
AC245041.2	2.72113	-2.04069	5.22e-26	1.67e-24	Up
CT45A1	3.63306	-4.17276	6.15e-26	1.95e-24	Up
AL158819.1	4.11001	-4.08879	6.56e-26	2.08e-24	Up
FABP1	-2.8367	1.69557	7.13e-26	2.25e-24	Down
IGHV1-12	2.42346	-2.07095	7.63e-26	2.4e-24	Up
IGHV3-42	2.65256	-3.64909	8.2e-26	2.58e-24	Up
PRSS56	3.18372	-3.1403	8.5e-26	2.67e-24	Up
CXCL6	2.43381	3.39555	9.95e-26	3.12e-24	Up
AC092675.1	2.19356	-3.50836	1.15e-25	3.6e-24	Up
SNORA54	-4.08132	-1.24658	1.26e-25	3.92e-24	Down
HIST1H4C	-2.8402	-1.23559	1.36e-25	4.22e-24	Down
AP000926.1	2.29339	-4.46074	1.37e-25	4.27e-24	Up
HRAT17	2.34484	-4.50693	1.48e-25	4.6e-24	Up
PMEL	-2.1809	3.179	1.55e-25	4.81e-24	Down
CEL	2.04344	0.778958	1.6e-25	4.96e-24	Up
IGLV1-47	2.06344	3.8283	1.85e-25	5.7e-24	Up
LINC01667	3.01028	-3.45531	1.88e-25	5.78e-24	Up
AC023906.2	2.27144	-4.43629	1.97e-25	6.05e-24	Up
SCARNA5	-4.02498	1.87757	1.99e-25	6.1e-24	Down
CXCL5	2.43803	3.75375	2.08e-25	6.35e-24	Up
MAGEA4	4.71454	-2.5701	2.16e-25	6.62e-24	Up
AC128685.1	3.4489	-2.42418	2.25e-25	6.85e-24	Up
IGHV2-70	2.36113	1.37687	2.32e-25	7.06e-24	Up
RN7SL2	-2.61837	7.01772	2.46e-25	7.49e-24	Down
AL034345.2	2.27973	-3.66118	2.7e-25	8.2e-24	Up
AC246787.2	2.46241	-3.97284	3.07e-25	9.3e-24	Up
IGHV3-71	2.20267	-2.37304	3.34e-25	1.01e-23	Up
TRIM63	-3.61817	2.69608	3.61e-25	1.09e-23	Down
IGHV3OR16-16	2.74258	-3.86455	3.8e-25	1.14e-23	Up
C10orf99	2.59935	4.31457	4.32e-25	1.3e-23	Up
ZIC5	2.80028	-2.11199	4.59e-25	1.37e-23	Up
IGHV3-20	2.29143	-0.370062	5.34e-25	1.59e-23	Up
SERPINB2	2.44467	-2.61086	5.36e-25	1.6e-23	Up
SLC22A7	-2.49572	2.20512	5.65e-25	1.68e-23	Down
AP000844.2	2.22207	-1.65454	6.05e-25	1.8e-23	Up
CYP7A1	-2.94347	-1.34916	6.17e-25	1.83e-23	Down
SPANXN3	3.0432	-4.36173	6.28e-25	1.86e-23	Up
AC090023.2	2.72915	-4.43312	7.22e-25	2.13e-23	Up
LBX1	2.84108	-4.22513	7.3e-25	2.15e-23	Up
AC011369.1	2.14628	-3.68282	8.11e-25	2.38e-23	Up
SCARNA13	-2.4169	-0.0893793	8.14e-25	2.39e-23	Down
TGM7	3.10263	-3.69503	8.79e-25	2.57e-23	Up
AC026464.1	-3.11548	-3.62963	8.83e-25	2.58e-23	Down
LINGO2	2.06544	-2.05954	9.09e-25	2.66e-23	Up
VGLL1	3.22257	-2.7715	1.12e-24	3.26e-23	Up
SLC6A18	-3.02179	3.50822	1.15e-24	3.35e-23	Down
AL513164.1	2.40346	-2.7219	1.21e-24	3.5e-23	Up
IGLV5-45	2.17164	1.11787	1.26e-24	3.65e-23	Up
LEP	2.10576	-1.5561	1.3e-24	3.77e-23	Up
AC106895.1	3.00071	-3.69228	1.41e-24	4.07e-23	Up
MAFA-AS1	2.31702	-2.92889	1.49e-24	4.29e-23	Up
LINC02387	2.0147	-3.8837	1.61e-24	4.62e-23	Up
GYPA	-2.0607	-0.696691	1.61e-24	4.63e-23	Down
IGKV1OR1-1	3.49198	-3.96937	1.61e-24	4.63e-23	Up
AC026396.1	-2.29588	-3.43224	1.79e-24	5.12e-23	Down
AC092436.2	2.54314	-4.25784	1.91e-24	5.44e-23	Up
FCRL4	2.48111	-3.69486	2.27e-24	6.43e-23	Up
TBX5-AS1	2.50621	-3.16625	2.35e-24	6.66e-23	Up
GRP	2.70488	-1.76585	2.4e-24	6.79e-23	Up
ERVMER61-1	3.72478	-3.54038	2.81e-24	7.9e-23	Up
REN	-2.7244	6.50427	3.19e-24	8.96e-23	Down
AP000812.3	3.26675	-2.98867	3.19e-24	8.96e-23	Up
IGKV1-6	2.00023	2.28585	3.25e-24	9.11e-23	Up
OCSTAMP	2.21507	-4.31499	3.26e-24	9.15e-23	Up
NPPB	2.466	-3.92588	3.36e-24	9.4e-23	Up
DLGAP1-AS3	2.16464	-3.06803	3.5e-24	9.79e-23	Up
RBMY2QP	4.00538	-4.43326	3.79e-24	1.06e-22	Up
RNY1	-4.55237	-0.650851	3.99e-24	1.11e-22	Down
SNORA74B	-3.46889	-0.857439	5.09e-24	1.4e-22	Down
RN7SL4P	-2.59557	-0.797859	5.82e-24	1.6e-22	Down
NAALADL2-AS2	2.76086	-4.01237	6.53e-24	1.79e-22	Up
AC122694.1	2.11407	-4.00643	7.01e-24	1.92e-22	Up
DIO1	-2.20069	1.22881	7.59e-24	2.07e-22	Down
SNORA73B	-3.15301	2.31331	8.13e-24	2.21e-22	Down
CRISP2	3.51881	-3.42665	8.43e-24	2.29e-22	Up
AC113346.1	2.76549	-2.81503	9.27e-24	2.5e-22	Up
LINC01812	2.21728	-4.07889	1.03e-23	2.76e-22	Up
SNORA79B	-2.76466	-2.04486	1.08e-23	2.9e-22	Down
MC4R	2.5516	-3.83374	1.18e-23	3.15e-22	Up
MYO16-AS1	2.35804	-4.07137	1.2e-23	3.2e-22	Up
AL356414.1	2.45027	-4.41219	1.57e-23	4.15e-22	Up
IGLJ2	2.27335	-3.44617	1.75e-23	4.62e-22	Up
IGKV3-7	2.13512	-0.389702	1.85e-23	4.86e-22	Up
APOA1	-3.46648	1.8906	2.04e-23	5.36e-22	Down
TH	2.29259	-3.7858	2.05e-23	5.38e-22	Up
IGHV3-32	3.08314	-4.55152	2.07e-23	5.42e-22	Up
FGA	2.93466	6.91308	2.53e-23	6.6e-22	Up
AJ239322.1	2.39796	-4.14142	2.63e-23	6.86e-22	Up
SNORA23	-3.41746	-1.25585	2.95e-23	7.65e-22	Down
AC124067.4	2.22572	-0.58331	3.05e-23	7.9e-22	Up
SLPI	2.38221	4.92839	4.53e-23	1.16e-21	Up
AC107419.1	2.04424	-3.75203	4.79e-23	1.23e-21	Up
LINC01940	2.1087	-4.16935	4.79e-23	1.23e-21	Up
IGKV1D-8	2.04615	-0.203308	5.19e-23	1.32e-21	Up
OR1F1	2.4885	-4.50917	5.22e-23	1.33e-21	Up
AP000851.2	2.97462	-2.51083	5.48e-23	1.4e-21	Up
IGHV3OR16-6	2.41886	-3.05828	5.71e-23	1.45e-21	Up
IGKV3OR2-5	3.19403	-4.43927	5.83e-23	1.48e-21	Up
RPL23AP77	2.07199	-3.19281	6.33e-23	1.6e-21	Up
TMEM114	2.79278	-4.06882	6.99e-23	1.77e-21	Up
Z82186.1	2.09156	-4.25948	7.26e-23	1.83e-21	Up
AC226119.2	2.58502	-4.35285	7.61e-23	1.92e-21	Up
AC009804.1	2.51039	-4.77095	7.95e-23	2e-21	Up
IGHV3OR16-15	2.1088	-3.64004	8.05e-23	2.02e-21	Up
MTATP8P2	-2.80656	1.05789	8.38e-23	2.1e-21	Down
AC116345.3	-2.02442	0.217076	9.18e-23	2.29e-21	Down
AC003986.3	2.70085	-4.26834	9.62e-23	2.4e-21	Up
AL133325.3	2.29523	-2.70859	9.81e-23	2.44e-21	Up
IBSP	2.04967	0.411043	9.87e-23	2.46e-21	Up
CRYBA2	2.7899	-4.28504	1.04e-22	2.58e-21	Up
TNNI3	2.72314	-1.53041	1.06e-22	2.63e-21	Up
MIR196A1	2.02805	-3.31302	1.09e-22	2.7e-21	Up
IGKV1-37	2.93575	-4.29483	1.4e-22	3.44e-21	Up
AC090844.3	2.01312	-3.55477	1.47e-22	3.61e-21	Up
HMGB3P7	2.31968	-2.87942	1.71e-22	4.19e-21	Up
ABCC12	2.58013	-3.99088	1.72e-22	4.2e-21	Up
BX842568.3	2.54656	-4.55127	1.74e-22	4.24e-21	Up
AC027088.2	2.74202	-4.26076	1.74e-22	4.24e-21	Up
NKX2-5	2.67072	-2.38094	1.77e-22	4.32e-21	Up
FTCD	-2.00216	4.79582	1.81e-22	4.41e-21	Down
BX119904.2	4.00149	-4.35004	1.91e-22	4.65e-21	Up
IGHJ3P	2.23802	-2.66112	2.11e-22	5.13e-21	Up
PYDC1	2.21375	-2.53136	2.22e-22	5.38e-21	Up
CPLX2	2.90786	-1.39019	2.43e-22	5.89e-21	Up
IGHV3-62	2.2105	-3.1178	2.53e-22	6.11e-21	Up
ATP4A	2.08784	-3.48972	2.82e-22	6.82e-21	Up
AC007402.1	2.55033	-3.62779	3.05e-22	7.37e-21	Up
IGHV3-35	2.02783	-2.10597	3.29e-22	7.92e-21	Up
AC091951.1	2.37568	-3.90631	3.41e-22	8.19e-21	Up
LINC02570	2.41045	-2.92423	3.46e-22	8.31e-21	Up
SLITRK1	2.46318	-3.24256	3.61e-22	8.64e-21	Up
LINC01795	3.44122	-4.3699	3.97e-22	9.47e-21	Up
AC093627.6	2.03795	-4.03974	4.04e-22	9.63e-21	Up
RNU5A-1	-5.40693	-0.821064	4.21e-22	1e-20	Down
AC113418.1	2.64295	-4.71986	4.34e-22	1.03e-20	Up
PON1	-3.30887	0.0521024	5.01e-22	1.19e-20	Down
LCN15	2.33483	-3.1314	5.13e-22	1.22e-20	Up
FEZF2	4.34857	-3.59217	5.96e-22	1.41e-20	Up
CALB1	-2.1593	1.02287	6.05e-22	1.43e-20	Down
SLC6A5	2.36632	-4.09658	6.24e-22	1.47e-20	Up
IGHV1-17	2.27491	-3.55603	6.94e-22	1.63e-20	Up
MMP3	2.26357	-1.67134	7.19e-22	1.68e-20	Up
PNLIPRP2	2.05611	-3.90583	7.31e-22	1.71e-20	Up
AL162254.1	2.10656	-3.86655	7.51e-22	1.76e-20	Up
LINC00524	2.90277	-3.13251	8.2e-22	1.91e-20	Up
KCNJ6-AS1	2.77613	-4.40648	8.41e-22	1.96e-20	Up
FAM197Y8	4.23133	-4.14814	8.57e-22	1.99e-20	Up
KCNE5	-2.44276	-0.624979	8.8e-22	2.04e-20	Down
AL391095.2	3.46206	-1.91156	8.88e-22	2.05e-20	Up
AC116614.1	2.57193	-0.438169	1.17e-21	2.68e-20	Up
IGKV1D-13	2.23975	-0.798805	1.27e-21	2.89e-20	Up
SPACA3	2.19275	-3.51458	1.32e-21	3.03e-20	Up
LINC02577	2.73202	0.826608	1.39e-21	3.17e-20	Up
AC096736.3	3.39042	-4.55156	1.4e-21	3.19e-20	Up
APOF	-3.59674	-1.78025	1.43e-21	3.25e-20	Down
AL121820.2	2.2348	-3.04836	1.48e-21	3.37e-20	Up
AC034223.2	2.56883	-4.51246	1.72e-21	3.88e-20	Up
MAPT-AS1	-2.07404	-1.16742	1.91e-21	4.31e-20	Down
EDN3	2.39394	-1.91807	1.94e-21	4.36e-20	Up
AL357514.1	-2.05958	-3.4477	2.17e-21	4.86e-20	Down
IGLV5-48	2.41048	-2.32214	2.3e-21	5.16e-20	Up
AC004852.2	2.95713	-3.7086	2.3e-21	5.16e-20	Up
AC003986.2	2.10483	-4.25148	2.32e-21	5.19e-20	Up
LINC02169	2.31089	-4.44053	2.43e-21	5.43e-20	Up
HTR2C	2.60269	-3.99914	2.45e-21	5.47e-20	Up
IGHV3OR16-8	2.16855	-2.31336	2.68e-21	5.96e-20	Up
RNF223	2.06515	-2.96855	2.91e-21	6.48e-20	Up
CGA	3.54536	0.16148	3.08e-21	6.83e-20	Up
ANGPTL3	-2.20958	3.47232	3.21e-21	7.12e-20	Down
MIR8071-1	2.17067	-3.92327	3.42e-21	7.57e-20	Up
IGHV3-25	2.11231	-3.70076	3.59e-21	7.93e-20	Up
ORM2	-3.91869	1.73092	3.73e-21	8.24e-20	Down
SCRT1	-2.67151	-2.08747	4.24e-21	9.34e-20	Down
TDRG1	2.20967	-4.24229	4.28e-21	9.41e-20	Up
PRSS22	2.26019	-0.735976	4.5e-21	9.89e-20	Up
AC092813.1	2.16208	-4.21644	4.91e-21	1.08e-19	Up
DPYSL5	2.40545	-0.927323	7.34e-21	1.6e-19	Up
HMGB1P16	2.13182	-4.04964	7.42e-21	1.61e-19	Up
RTL4	-2.02298	-1.70618	7.67e-21	1.66e-19	Down
LINC01436	2.10173	0.6215	8.75e-21	1.89e-19	Up
AC133565.1	2.08685	-3.5721	8.91e-21	1.92e-19	Up
AL357507.1	2.96104	-2.45453	9e-21	1.94e-19	Up
ZNF804B	-3.11634	-2.01755	9.08e-21	1.96e-19	Down
IGHD2-15	2.71779	-4.62941	9.25e-21	1.99e-19	Up
SP3P	2.63068	-3.30041	9.49e-21	2.04e-19	Up
AC021192.1	2.62693	-3.29702	9.55e-21	2.05e-19	Up
APOA5	-5.36816	0.182969	1.01e-20	2.16e-19	Down
AC005906.2	2.77442	-4.10176	1.16e-20	2.48e-19	Up
FAM197Y6	3.55346	-4.62197	1.25e-20	2.67e-19	Up
PRELID1P2	-2.02932	-4.11866	1.27e-20	2.7e-19	Down
Z97205.2	2.04547	-3.9362	1.28e-20	2.73e-19	Up
TLX3	2.95306	-4.25562	1.29e-20	2.74e-19	Up
MAGEA4-AS1	3.5065	-4.41181	1.33e-20	2.81e-19	Up
RNU4-2	-3.24388	2.78456	1.39e-20	2.95e-19	Down
LPA	-2.14082	-1.86537	1.91e-20	4e-19	Down
AP003730.2	3.63714	-3.82793	2e-20	4.19e-19	Up
OR1J4	2.00485	-4.47916	2.02e-20	4.23e-19	Up
GAGE2A	3.15178	-4.66846	2.08e-20	4.34e-19	Up
LINC01502	2.40676	-3.30358	2.14e-20	4.47e-19	Up
LINC00686	4.6157	-3.18716	2.19e-20	4.56e-19	Up
IGKV1-35	2.78992	-4.76629	2.5e-20	5.18e-19	Up
AKR1B10P1	2.96979	-3.20586	2.9e-20	5.98e-19	Up
AL669970.3	2.37114	-4.51891	3.24e-20	6.67e-19	Up
UGT2B15	-3.93406	0.010312	3.68e-20	7.52e-19	Down
IGHV1-58	2.15683	0.321054	3.79e-20	7.74e-19	Up
GATA3-AS1	2.46562	-2.42874	4.03e-20	8.21e-19	Up
AL023754.1	2.34737	-4.40327	4.14e-20	8.42e-19	Up
IGLC7	2.17756	1.35709	4.23e-20	8.6e-19	Up
IGKV1D-12	2.38095	-2.06768	4.25e-20	8.63e-19	Up
AC022239.1	2.70775	-4.48173	4.89e-20	9.88e-19	Up
AL359313.1	2.27327	-2.93897	5.12e-20	1.03e-18	Up
LINC01370	3.29495	-4.55548	5.34e-20	1.08e-18	Up
FRG2B	2.96298	-4.16698	5.47e-20	1.1e-18	Up
CYP2A7	-3.23086	-2.30411	5.69e-20	1.14e-18	Down
APOH	-3.37231	4.12679	6.11e-20	1.22e-18	Down
APOA2	-3.84933	1.23642	6.22e-20	1.24e-18	Down
AC010478.1	2.48782	-4.0422	6.46e-20	1.29e-18	Up
SERPINB4	2.81615	-3.89069	6.77e-20	1.35e-18	Up
CCDC197	2.34185	-3.79423	7.06e-20	1.41e-18	Up
CSF3	2.1583	-2.08953	7.76e-20	1.54e-18	Up
TMEM271	2.87243	-4.17215	8.08e-20	1.6e-18	Up
AC124017.1	2.18474	-2.98794	8.8e-20	1.74e-18	Up
S100G	3.59625	-0.424567	9e-20	1.78e-18	Up
SLC10A1	-2.4462	-1.23399	9.31e-20	1.84e-18	Down
AC098826.2	3.04847	-4.24608	1.02e-19	2.02e-18	Up
IGKV1OR2-11	3.02548	-3.02196	1.09e-19	2.13e-18	Up
IGHV1OR16-1	2.27096	-3.85293	1.32e-19	2.58e-18	Up
AC009264.1	2.23226	-3.68608	1.37e-19	2.67e-18	Up
IGF2-AS	2.90402	-1.85422	1.38e-19	2.69e-18	Up
AL589740.1	2.39938	-4.19486	1.57e-19	3.05e-18	Up
AC006058.1	2.10654	-0.368627	1.81e-19	3.5e-18	Up
POPDC3	2.09357	-1.59094	1.84e-19	3.56e-18	Up
WNT2	2.08312	-0.491622	1.99e-19	3.84e-18	Up
AC021242.2	2.21428	-4.22952	2.05e-19	3.96e-18	Up
AP005203.1	2.31979	-3.70778	2.06e-19	3.96e-18	Up
AJ011931.1	2.41229	-4.3118	2.12e-19	4.09e-18	Up
SPOCK3	-3.2376	-0.542514	2.21e-19	4.25e-18	Down
UNC5D	-2.37821	2.52512	2.24e-19	4.31e-18	Down
C8B	-5.7041	0.213908	2.5e-19	4.78e-18	Down
TBX5	2.51275	-0.00615294	2.75e-19	5.25e-18	Up
PNPLA5	2.35954	-3.81338	3.55e-19	6.73e-18	Up
AL669970.1	2.05197	-4.6778	3.82e-19	7.24e-18	Up
IGHV3-36	2.32855	-4.16691	4.47e-19	8.43e-18	Up
AC138647.1	2.65481	-4.59738	4.65e-19	8.74e-18	Up
AL356277.3	2.54556	-4.28619	4.74e-19	8.91e-18	Up
MIR4527HG	2.35608	-3.86333	5.21e-19	9.77e-18	Up
TUBA3C	2.56996	-1.82689	5.41e-19	1.01e-17	Up
AC090578.1	2.8915	-0.177865	5.86e-19	1.09e-17	Up
AC005703.2	2.01962	-4.72417	6.19e-19	1.15e-17	Up
RTP1	2.05458	-4.11588	6.29e-19	1.17e-17	Up
PPP1R1AP2	3.18	-4.62324	6.43e-19	1.19e-17	Up
AC016642.1	2.26821	-4.33468	6.63e-19	1.23e-17	Up
RORB-AS1	2.68882	-4.44755	7.77e-19	1.43e-17	Up
KCNH5	2.32237	-3.29918	7.96e-19	1.47e-17	Up
PRORY	3.2801	-4.48877	9e-19	1.65e-17	Up
PAUPAR	2.3535	-4.56297	9.39e-19	1.72e-17	Up
AC245047.8	2.97231	-4.66896	9.44e-19	1.73e-17	Up
AF279873.3	2.59047	-3.86059	9.58e-19	1.76e-17	Up
LINC02331	-2.18759	-1.76529	9.88e-19	1.81e-17	Down
CRYAA	3.16118	-3.74816	1.02e-18	1.86e-17	Up
KRT27	2.08398	-3.21465	1.05e-18	1.91e-17	Up
AL133492.1	2.0613	-3.52241	1.13e-18	2.06e-17	Up
CFHR5	-6.45908	0.0323015	1.23e-18	2.23e-17	Down
TECTB	2.241	-4.22685	1.35e-18	2.45e-17	Up
AC107886.1	2.76291	-4.57523	1.41e-18	2.56e-17	Up
DIO2-AS1	2.80544	-4.03277	1.64e-18	2.95e-17	Up
AL450345.1	2.57073	-4.14483	1.65e-18	2.97e-17	Up
KLK2	2.56541	-2.62407	1.76e-18	3.17e-17	Up
FOXG1-AS1	2.57742	-4.57704	1.84e-18	3.29e-17	Up
AC025244.1	3.06657	-4.6151	1.86e-18	3.34e-17	Up
AC010649.1	3.15552	-4.57355	1.99e-18	3.56e-17	Up
VTN	-2.6634	3.52037	2.57e-18	4.56e-17	Down
IGHV1OR16-3	2.30789	-4.24993	2.6e-18	4.61e-17	Up
HP	2.82068	7.27382	2.63e-18	4.65e-17	Up
DMBX1	2.36721	-2.08612	2.75e-18	4.87e-17	Up
LINC01257	2.84472	-2.32612	2.83e-18	5e-17	Up
LBX1-AS1	2.58463	-4.35327	3.23e-18	5.68e-17	Up
OTC	-3.00653	-2.07415	3.55e-18	6.22e-17	Down
AC009094.1	2.60123	-4.20981	3.7e-18	6.48e-17	Up
TTTY20	3.51937	-4.53444	3.73e-18	6.53e-17	Up
RN7SL752P	-2.17742	-2.56967	3.9e-18	6.81e-17	Down
IGKV1OR9-2	2.5143	-4.38296	4.02e-18	7.01e-17	Up
AL049836.2	2.7112	-3.97879	4.02e-18	7.01e-17	Up
SSX5	2.24939	-4.20999	4.06e-18	7.08e-17	Up
MRPL9P1	2.33592	-4.67538	4.09e-18	7.13e-17	Up
SSX1	3.79601	-0.44436	4.28e-18	7.45e-17	Up
RNU5B-1	-5.82667	-0.731202	4.31e-18	7.49e-17	Down
KRT75	2.42949	-3.96723	4.75e-18	8.24e-17	Up
SIRLNT	2.73766	-3.42596	4.88e-18	8.46e-17	Up
PRAC2	2.37879	-3.31448	5.5e-18	9.48e-17	Up
KLK8	2.12318	-3.54209	5.64e-18	9.71e-17	Up
LINC01405	2.45931	-3.57867	5.88e-18	1.01e-16	Up
MAGEC2	4.45882	-0.0480213	5.97e-18	1.03e-16	Up
AL354863.1	2.54057	-3.87969	6.35e-18	1.09e-16	Up
IGHV3-6	2.09682	-4.16047	6.86e-18	1.17e-16	Up
AF186190.1	2.00478	-4.18601	6.92e-18	1.18e-16	Up
SMILR	2.48151	-3.55792	7.13e-18	1.22e-16	Up
IGHD3-16	2.42606	-4.59711	7.32e-18	1.25e-16	Up
LGI3	-2.48744	0.0021808	8.67e-18	1.47e-16	Down
IGHJ1	2.05205	-3.51121	8.99e-18	1.52e-16	Up
AC243967.3	2.28333	-3.59925	1.02e-17	1.72e-16	Up
FOXE1	2.40928	-1.73115	1.06e-17	1.79e-16	Up
AC108145.1	2.36827	-4.64864	1.14e-17	1.91e-16	Up
SAA2-SAA4	3.08001	1.95849	1.35e-17	2.26e-16	Up
HSBP1P2	2.18995	-3.61259	1.41e-17	2.34e-16	Up
RN7SL5P	-2.1587	-2.26132	2.17e-17	3.56e-16	Down
NTAN1P3	2.27142	-4.46972	2.23e-17	3.66e-16	Up
STAC2	2.33355	5.01228	2.31e-17	3.79e-16	Up
IGKV2-40	3.06047	-4.27821	2.44e-17	3.98e-16	Up
KRT3	2.12037	-4.56317	2.56e-17	4.17e-16	Up
BARX1-DT	2.44882	-4.36796	2.56e-17	4.18e-16	Up
AL390334.1	2.01411	-3.2668	2.64e-17	4.3e-16	Up
APOC3	-4.22814	3.7191	3.23e-17	5.21e-16	Down
AC113410.2	-6.08436	-1.30064	3.29e-17	5.31e-16	Down
AC091932.1	2.0903	-4.78067	3.65e-17	5.87e-16	Up
IGKV2-18	2.3192	-3.98125	4.33e-17	6.93e-16	Up
IGHD3-3	2.21087	-4.17394	4.36e-17	6.98e-16	Up
XGY1	3.20029	-4.78299	4.76e-17	7.59e-16	Up
FGF5	2.06571	-0.695201	4.77e-17	7.61e-16	Up
SFRP5	2.07294	-2.44012	4.98e-17	7.93e-16	Up
MARCOL	2.08065	-4.02808	5e-17	7.96e-16	Up
MED28P8	2.42569	-4.48142	5.05e-17	8.04e-16	Up
IGHV1-14	2.0186	-3.16063	5.1e-17	8.11e-16	Up
IGLV1-41	2.19689	-0.904884	5.72e-17	9.07e-16	Up
AC104009.1	2.46489	-4.46587	5.74e-17	9.1e-16	Up
AC011467.1	2.13128	-2.80393	5.8e-17	9.19e-16	Up
KRTAP21-3	2.34397	-4.73967	5.93e-17	9.39e-16	Up
IGKV1OR2-9	2.56482	-4.16379	5.99e-17	9.47e-16	Up
KRT25	2.22603	-1.63207	6.03e-17	9.52e-16	Up
IGHV3-75	2.06938	-3.702	6.32e-17	9.97e-16	Up
LINC02269	2.91554	-2.69083	6.64e-17	1.04e-15	Up
AC073488.1	2.26192	-3.59581	7.24e-17	1.13e-15	Up
AC008127.2	2.44615	-4.31307	7.55e-17	1.18e-15	Up
LINC02434	2.83661	-4.19174	7.65e-17	1.19e-15	Up
AC090377.1	2.3065	-4.11999	8.01e-17	1.25e-15	Up
HMGN1P14	2.07379	-4.12363	8.2e-17	1.28e-15	Up
FDCSP	3.42766	2.39311	8.88e-17	1.38e-15	Up
DEFB4A	2.90347	-4.71153	8.88e-17	1.38e-15	Up
MAGEB18	2.8014	-4.48199	8.92e-17	1.38e-15	Up
AC245041.1	2.65891	-2.88648	9.16e-17	1.42e-15	Up
SNORA12	-2.00292	-2.18791	9.27e-17	1.43e-15	Down
PGC	-2.89143	-1.35432	9.33e-17	1.44e-15	Down
KRT20	-3.49628	0.564582	9.54e-17	1.47e-15	Down
AL499627.1	2.02328	-4.03728	9.73e-17	1.5e-15	Up
LINC00370	2.60506	-4.6014	1.01e-16	1.56e-15	Up
IGKV1D-37	2.3494	-4.68967	1.13e-16	1.74e-15	Up
IGHV2-70D	2.04835	0.474409	1.35e-16	2.05e-15	Up
LINC01518	2.07266	-4.17397	1.42e-16	2.15e-15	Up
RN7SL396P	-2.47783	-2.90597	1.51e-16	2.29e-15	Down
MIR3609	-2.42753	-1.40797	1.65e-16	2.5e-15	Down
NMRK2	-4.09324	3.7032	1.73e-16	2.61e-15	Down
AHSG	-3.99753	1.32119	1.94e-16	2.91e-15	Down
RGS7	-2.49915	1.02255	2.01e-16	3.02e-15	Down
IGLJ1	2.19698	-4.2777	2.08e-16	3.12e-15	Up
AL356277.2	2.7557	-4.3809	2.15e-16	3.22e-15	Up
SNORA49	-3.83501	-2.39297	2.29e-16	3.42e-15	Down
DCD	2.28299	-3.84352	2.38e-16	3.56e-15	Up
LINC00251	2.56879	-4.70108	2.44e-16	3.64e-15	Up
AKR1B10	2.32976	3.72634	2.53e-16	3.76e-15	Up
SLC12A3	2.25189	4.17291	2.69e-16	4e-15	Up
FAM197Y7	3.89171	-3.91781	2.71e-16	4.02e-15	Up
IGHV7-56	2.05624	-3.48375	2.76e-16	4.1e-15	Up
UGT2A1	-3.35879	-1.98947	2.86e-16	4.22e-15	Down
AC061975.6	2.4848	-4.3355	3.14e-16	4.63e-15	Up
IGKV1OR2-118	2.00913	-4.50914	3.3e-16	4.85e-15	Up
CARM1P1	2.34911	-3.79411	3.36e-16	4.93e-15	Up
LIN28B	3.07659	-3.68694	3.66e-16	5.36e-15	Up
AC008127.1	2.5633	-4.19535	4.15e-16	6.04e-15	Up
AL136967.2	2.92802	-4.33675	4.17e-16	6.06e-15	Up
UGT2B4	-3.59823	0.684914	4.38e-16	6.35e-15	Down
CPB2	-2.68681	-0.483781	5.24e-16	7.56e-15	Down
AC109588.1	3.07136	-3.83721	5.26e-16	7.57e-15	Up
PTH	2.10848	-4.26484	5.48e-16	7.89e-15	Up
AC005224.2	2.10967	-4.52091	5.55e-16	7.99e-15	Up
F13B	-3.72993	-1.5011	6.06e-16	8.69e-15	Down
AC119868.1	2.03971	-4.15594	6.26e-16	8.96e-15	Up
RN7SKP247	2.79266	-4.33001	7.14e-16	1.02e-14	Up
RMRP	-3.83262	-2.99653	7.33e-16	1.05e-14	Down
SP9	2.79567	-4.16063	8.12e-16	1.15e-14	Up
RNA5SP207	2.24131	-4.43781	8.34e-16	1.18e-14	Up
FGG	2.51252	6.98915	8.6e-16	1.22e-14	Up
MAGEA12	2.07016	-1.76459	9.13e-16	1.29e-14	Up
D21S2088E	2.57446	-4.51906	9.46e-16	1.34e-14	Up
AL139327.1	3.08585	-4.24297	9.77e-16	1.38e-14	Up
BCRP9	2.53407	-4.74223	1.03e-15	1.45e-14	Up
PAGE3	2.42176	-4.75829	1.08e-15	1.51e-14	Up
DCAF8L2	2.96807	-3.83602	1.17e-15	1.64e-14	Up
FAM197Y3	2.83139	-4.68887	1.21e-15	1.69e-14	Up
LINC02378	2.18431	-4.31824	1.3e-15	1.81e-14	Up
SNORA20	-2.48797	-2.90065	1.33e-15	1.85e-14	Down
DYNAP	2.12967	-4.61988	1.45e-15	2.01e-14	Up
FAM197Y2	3.19814	-4.48608	1.45e-15	2.02e-14	Up
VAX1	2.07814	-3.92201	1.46e-15	2.03e-14	Up
MUC17	2.68152	1.55299	1.48e-15	2.06e-14	Up
AL354766.2	2.36886	-4.55694	1.49e-15	2.07e-14	Up
SNX18P7	2.12592	-4.2931	1.54e-15	2.13e-14	Up
GIP	2.20424	-3.76282	1.61e-15	2.22e-14	Up
NEUROD4	3.00345	-2.43146	1.93e-15	2.65e-14	Up
ASIC5	2.15602	-4.30453	1.99e-15	2.73e-14	Up
LINC02282	2.3312	-4.66542	2.03e-15	2.78e-14	Up
RNU6-389P	2.07173	-4.73744	2.15e-15	2.93e-14	Up
PRR9	2.51722	-4.63747	2.33e-15	3.18e-14	Up
SSX2B	2.49224	-4.77578	2.6e-15	3.52e-14	Up
IGHV4OR15-8	2.04223	-4.23356	3.2e-15	4.3e-14	Up
IGHD3-22	2.19855	-4.57001	3.27e-15	4.38e-14	Up
RPS6P21	2.18504	-3.84568	3.65e-15	4.89e-14	Up
SNORA74A	-3.85403	-1.93031	4.13e-15	5.49e-14	Down
ABCG8	-2.4053	-1.64033	4.14e-15	5.5e-14	Down
IGLV3-22	2.06261	-4.12651	4.22e-15	5.6e-14	Up
CST8	2.0802	-4.3588	4.56e-15	6.04e-14	Up
AC102797.1	2.54894	-4.38897	4.95e-15	6.55e-14	Up
GOLGA6L16P	2.77239	-4.79649	5e-15	6.61e-14	Up
SIX3	2.3198	-1.44381	5.16e-15	6.81e-14	Up
ALLC	-2.21177	-2.17635	5.51e-15	7.24e-14	Down
BX640514.1	2.20275	-4.70208	5.53e-15	7.26e-14	Up
LINC01983	2.33986	-4.15705	5.64e-15	7.41e-14	Up
SLC22A9	-2.2164	-1.39528	6.15e-15	8.04e-14	Down
AC093763.1	2.09265	-4.5295	6.88e-15	8.97e-14	Up
IGLCOR22-2	2.11944	-4.75456	6.97e-15	9.07e-14	Up
PPDPFL	2.20416	3.25553	7.46e-15	9.66e-14	Up
HIST1H4B	-2.23117	-2.57583	7.65e-15	9.9e-14	Down
AL138709.1	2.74249	-4.41673	8.06e-15	1.04e-13	Up
MS4A18	2.05646	-4.40767	8.14e-15	1.05e-13	Up
C8A	-4.41755	0.0104412	8.34e-15	1.07e-13	Down
ZP4	2.13505	-4.54087	8.48e-15	1.09e-13	Up
SPANXD	2.37096	-4.79331	8.57e-15	1.1e-13	Up
AC018692.3	2.2373	-4.85008	9.37e-15	1.2e-13	Up
AC112702.1	2.03051	-4.63535	9.92e-15	1.27e-13	Up
AL078595.2	2.42894	-4.03111	1.03e-14	1.31e-13	Up
AC006967.3	2.03024	-4.07057	1.17e-14	1.48e-13	Up
ANTXRL	-3.26222	-2.33873	1.22e-14	1.54e-13	Down
REG1B	2.24613	1.45699	1.24e-14	1.56e-13	Up
RN7SL3	-2.042	-0.488103	1.3e-14	1.64e-13	Down
LINC01551	2.21938	-3.2317	1.36e-14	1.71e-13	Up
AL078624.2	2.00822	-4.77943	1.5e-14	1.88e-13	Up
SRRM1P2	2.43192	-4.61055	1.7e-14	2.12e-13	Up
CGB8	2.25673	-4.57875	1.84e-14	2.29e-13	Up
AL355075.4	-3.06349	-0.732706	1.96e-14	2.43e-13	Down
OR5B19P	2.41859	-4.51228	2.5e-14	3.06e-13	Up
LINC02383	2.39127	-4.79646	2.5e-14	3.06e-13	Up
AL928921.1	-2.9951	-2.37388	2.7e-14	3.31e-13	Down
BPIFA2	2.20162	-1.90999	2.98e-14	3.62e-13	Up
SST	-2.64762	4.95647	3.01e-14	3.67e-13	Down
AC011979.2	2.39706	-4.49227	3.24e-14	3.94e-13	Up
AC093770.1	2.06096	-4.1592	3.28e-14	3.98e-13	Up
AC079598.1	2.0237	-4.36475	3.6e-14	4.34e-13	Up
SAA4	2.2073	-0.852609	3.64e-14	4.39e-13	Up
GABRG2	2.5197	-3.65342	3.75e-14	4.52e-13	Up
AC004014.2	2.04205	-3.84267	4.25e-14	5.09e-13	Up
AC026785.1	2.40594	-4.30581	4.45e-14	5.31e-13	Up
AL161733.1	2.01443	-4.39462	4.48e-14	5.35e-13	Up
ZNF962P	2.34224	-4.64573	5.03e-14	5.98e-13	Up
AC104823.1	2.03687	-4.51216	5.11e-14	6.06e-13	Up
OR10T1P	2.59434	-4.70276	5.15e-14	6.11e-13	Up
AC006058.2	2.3207	-4.63361	5.37e-14	6.36e-13	Up
AC106774.3	2.41267	-4.42982	5.81e-14	6.86e-13	Up
AC026785.3	2.37559	-4.53137	6.09e-14	7.18e-13	Up
AL591419.1	2.23742	-4.0593	6.34e-14	7.47e-13	Up
SULT2A1	-3.67545	0.110485	6.44e-14	7.57e-13	Down
AC135731.1	-4.53923	-3.06909	6.64e-14	7.79e-13	Down
AL133467.4	2.57749	-4.27784	6.71e-14	7.87e-13	Up
AC011503.1	-3.12724	-0.996885	7.01e-14	8.2e-13	Down
SPACA1	-3.45496	-3.05713	7.36e-14	8.6e-13	Down
ABCB5	-2.48449	0.96914	8.45e-14	9.82e-13	Down
AL008638.1	2.23248	-4.43077	1.02e-13	1.18e-12	Up
BX005019.1	2.1141	-4.74923	1.1e-13	1.27e-12	Up
DPY19L4P2	2.27979	-4.11706	1.13e-13	1.3e-12	Up
DSCR4	2.59089	-3.88762	1.16e-13	1.33e-12	Up
AJ003147.2	2.12749	-4.34848	1.26e-13	1.44e-12	Up
HS3ST4	2.15183	-3.41598	1.32e-13	1.51e-12	Up
AC093599.1	2.08904	-4.16989	1.39e-13	1.58e-12	Up
AC068112.1	2.46044	-4.60811	1.62e-13	1.84e-12	Up
NKX2-4	2.53194	-4.30821	1.9e-13	2.13e-12	Up
ADH4	-3.23562	1.51747	1.96e-13	2.2e-12	Down
RN7SL674P	-2.29834	-2.94671	1.98e-13	2.22e-12	Down
FGFBP1	2.21943	-2.33279	2.03e-13	2.27e-12	Up
LINC02441	2.14387	-4.03629	2.67e-13	2.95e-12	Up
MAGEB2	3.4022	-1.3158	2.77e-13	3.05e-12	Up
OOSP4B	2.02083	-4.78544	2.89e-13	3.18e-12	Up
FRG2	2.22223	-4.5892	2.97e-13	3.26e-12	Up
SSX9P	2.53353	-4.59377	3.46e-13	3.79e-12	Up
HIST1H4D	-2.03346	-2.06069	3.5e-13	3.82e-12	Down
AL160162.1	2.53924	-4.52892	3.61e-13	3.94e-12	Up
AP002833.2	2.03218	-4.74784	3.91e-13	4.25e-12	Up
RNA5SP371	2.22299	-4.6452	4.07e-13	4.41e-12	Up
AC097451.1	2.51842	-4.5673	4.14e-13	4.48e-12	Up
RN7SKP255	-4.3509	-2.94874	4.39e-13	4.74e-12	Down
OTOR	2.01756	-4.61934	4.43e-13	4.78e-12	Up
RN7SL340P	2.46808	-4.64995	4.81e-13	5.17e-12	Up
AC136759.1	2.12254	-4.55383	5.49e-13	5.88e-12	Up
RNY3	-5.27087	-2.76092	5.76e-13	6.16e-12	Down
AC022031.2	2.01368	-4.52875	5.81e-13	6.2e-12	Up
AC099799.1	2.33743	-4.4084	6.76e-13	7.17e-12	Up
AP000432.2	2.0324	-3.69115	7.01e-13	7.42e-12	Up
NEUROD1	2.04964	-3.68296	8.38e-13	8.78e-12	Up
AC005256.1	2.00712	-4.75266	9.44e-13	9.85e-12	Up
RNU5E-1	-2.73741	-2.84912	9.74e-13	1.02e-11	Down
AC116003.1	2.15593	-4.06417	9.92e-13	1.03e-11	Up
AC092720.2	2.18864	-4.76755	1.11e-12	1.15e-11	Up
LINC00836	2.43202	-2.89772	1.14e-12	1.18e-11	Up
RPS10P21	2.27256	-4.17759	1.32e-12	1.36e-11	Up
AP003400.5	2.06994	-4.43185	1.49e-12	1.53e-11	Up
PRSS38	-3.96071	-1.28795	1.63e-12	1.67e-11	Down
AC107976.1	2.33635	-4.65162	1.86e-12	1.89e-11	Up
PGBD4P8	2.08573	-4.7193	1.93e-12	1.95e-11	Up
AL135746.1	2.29886	-4.5846	1.95e-12	1.97e-11	Up
AL360157.1	2.30441	-4.71552	2.34e-12	2.35e-11	Up
AP000915.2	2.43878	-4.35634	2.6e-12	2.6e-11	Up
DEFB118	2.05025	-3.98825	2.67e-12	2.66e-11	Up
IGHD2-2	2.03909	-4.51013	2.75e-12	2.74e-11	Up
AGR3	2.08499	-1.47093	3.33e-12	3.28e-11	Up
AC091874.2	2.11963	-4.79472	3.34e-12	3.3e-11	Up
OR8B7P	2.17844	-4.07138	3.37e-12	3.33e-11	Up
SNORA71D	-2.77871	-3.48529	3.43e-12	3.38e-11	Down
LINC02476	2.18482	-4.13096	3.47e-12	3.42e-11	Up
LINC01854	2.52858	-4.19206	3.82e-12	3.73e-11	Up
RNU1-136P	2.26567	-4.28402	3.84e-12	3.75e-11	Up
AC139426.1	-3.59693	-3.12	4e-12	3.9e-11	Down
AC005863.1	2.11707	-4.43034	4.03e-12	3.93e-11	Up
OR2AT1P	2.04793	-2.17875	4.08e-12	3.98e-11	Up
AC093831.2	2.09641	-4.64791	4.4e-12	4.27e-11	Up
AL353608.4	2.19671	-4.54644	4.42e-12	4.29e-11	Up
CCNB3P1	2.09144	-4.33193	4.53e-12	4.39e-11	Up
TACR3	-2.01698	-3.48698	4.82e-12	4.66e-11	Down
B4GALNT2P1	2.25715	-4.75023	5.26e-12	5.07e-11	Up
TMEM225	2.02892	-4.14836	5.86e-12	5.62e-11	Up
SCGB1C2	2.04071	-4.56305	5.9e-12	5.66e-11	Up
SCARNA1	-2.63805	-3.72622	6.02e-12	5.76e-11	Down
MARK2P5	2.15684	-4.35956	6.73e-12	6.41e-11	Up
RNU6-1064P	2.07156	-4.52369	7.12e-12	6.77e-11	Up
SLC22A10	-2.06924	-2.32889	7.22e-12	6.85e-11	Down
AC096746.1	2.05942	-4.40782	7.68e-12	7.26e-11	Up
AC080128.1	2.20354	-4.01956	8.06e-12	7.6e-11	Up
NKX2-8	2.14758	-3.69557	8.06e-12	7.6e-11	Up
RN7SL456P	2.1804	-4.53904	8.11e-12	7.65e-11	Up
TSPY2	-4.15608	-4.12726	8.25e-12	7.76e-11	Down
RN7SKP71	-3.05289	-3.90142	8.28e-12	7.79e-11	Down
LINC02151	2.39409	-4.74252	8.42e-12	7.91e-11	Up
MDFIC2	-4.66881	-2.706	9.74e-12	9.1e-11	Down
AL359893.1	-2.8034	-3.19681	1.06e-11	9.89e-11	Down
LINC00355	2.07695	-4.03101	1.17e-11	1.08e-10	Up
RNU7-197P	2.1549	-4.52641	1.22e-11	1.12e-10	Up
FAM230C	2.14876	-4.33542	1.24e-11	1.14e-10	Up
IGKV1OR2-3	2.08109	-3.36807	1.28e-11	1.18e-10	Up
PCDH8P1	2.05369	-4.58507	1.34e-11	1.23e-10	Up
AL513324.1	2.09146	-4.66247	1.36e-11	1.24e-10	Up
HHATL	-3.09166	3.6546	1.36e-11	1.25e-10	Down
TAAR5	2.1107	-4.32306	1.36e-11	1.25e-10	Up
RN7SKP9	-2.76409	-3.25452	1.73e-11	1.56e-10	Down
F9	-3.99364	-2.69516	1.92e-11	1.73e-10	Down
LINC01194	2.13841	-4.28533	2.26e-11	2.02e-10	Up
CCND2P1	-4.25422	-3.74174	2.3e-11	2.05e-10	Down
AC005482.1	2.06992	-4.67606	2.34e-11	2.09e-10	Up
AC022878.1	2.33805	-4.74243	2.69e-11	2.38e-10	Up
CHAT	2.38725	-1.61897	2.7e-11	2.4e-10	Up
SPANXC	2.36743	-4.61196	3.03e-11	2.67e-10	Up
RN7SKP203	-3.90264	-3.48643	3.21e-11	2.82e-10	Down
PNLIP	2.15146	-3.74713	3.4e-11	2.97e-10	Up
BRINP3	2.07557	-2.48765	3.47e-11	3.03e-10	Up
MIR519A1	2.41004	-4.73916	3.52e-11	3.07e-10	Up
AL450304.1	2.1476	-4.65179	3.62e-11	3.15e-10	Up
LINC01241	2.0023	-4.46097	4.05e-11	3.51e-10	Up
CRYAA2	2.42124	-4.25099	4.38e-11	3.79e-10	Up
SSX8P	2.14062	-3.93755	4.48e-11	3.87e-10	Up
OR5W2	2.27883	-4.63638	4.65e-11	4e-10	Up
AC010983.1	2.02925	-4.68676	4.83e-11	4.15e-10	Up
MLECP1	2.36598	-4.78414	5.77e-11	4.91e-10	Up
Z83846.1	2.00481	-4.67107	5.93e-11	5.04e-10	Up
MYH8	-2.2647	2.56916	6.03e-11	5.13e-10	Down
AL365184.1	-2.16364	-4.16238	6.1e-11	5.18e-10	Down
AC093755.1	-2.0624	-4.43988	6.17e-11	5.24e-10	Down
AC012355.1	2.14719	-4.35865	6.85e-11	5.77e-10	Up
AL133467.2	2.21346	-4.09661	6.87e-11	5.79e-10	Up
SMPX	2.48826	-2.82609	8.41e-11	7.01e-10	Up
ORM1	-2.76529	2.46838	8.83e-11	7.35e-10	Down
AC022662.1	2.15322	-4.46616	1.01e-10	8.37e-10	Up
RN7SL665P	-2.15387	-3.77004	1.06e-10	8.72e-10	Down
SNORA37	-2.20289	-3.66438	1.13e-10	9.29e-10	Down
AC007848.2	-3.47017	-3.5241	1.22e-10	9.98e-10	Down
AC087894.1	2.11338	-4.64823	1.49e-10	1.2e-09	Up
APOA4	3.16169	0.0841401	1.49e-10	1.21e-09	Up
RNA5SP432	2.04834	-4.5543	1.55e-10	1.26e-09	Up
AC111194.1	2.00251	-4.38131	1.59e-10	1.28e-09	Up
CFHR2	-3.93088	-4.13317	1.65e-10	1.33e-09	Down
RNU4-1	-2.22597	-0.0205877	1.73e-10	1.39e-09	Down
AC010307.4	-2.97446	-3.49057	1.75e-10	1.41e-09	Down
CTD-2194D22.4	2.01738	-4.65709	1.85e-10	1.48e-09	Up
AP003327.1	2.00774	-4.55524	2.14e-10	1.7e-09	Up
IGHD3-10	2.08919	-4.51078	2.16e-10	1.71e-09	Up
CLCA1	2.10336	-4.124	2.59e-10	2.03e-09	Up
LINC01709	2.13793	-4.70045	2.88e-10	2.24e-09	Up
SLC35G4	2.08422	-4.21374	2.96e-10	2.3e-09	Up
AP003122.2	2.07394	-4.53809	3.01e-10	2.34e-09	Up
GH2	2.45924	-4.39826	3.24e-10	2.51e-09	Up
AL136537.2	2.29607	-4.35183	3.68e-10	2.82e-09	Up
LINC01898	2.03666	-4.51372	3.93e-10	3e-09	Up
RNA5SP87	2.21685	-4.81867	4.1e-10	3.13e-09	Up
AL356473.1	2.04946	-4.50824	4.87e-10	3.69e-09	Up
AL442163.1	2.11374	-4.61103	6.5e-10	4.82e-09	Up
SOX1-OT	2.00334	-4.70991	6.71e-10	4.97e-09	Up
KNG1	-2.27341	3.88231	6.88e-10	5.09e-09	Down
AL009050.1	2.04329	-4.56813	6.97e-10	5.14e-09	Up
AC012497.1	2.22201	-4.67057	7.05e-10	5.2e-09	Up
SSX2	2.017	-4.80911	8.19e-10	5.98e-09	Up
AL590068.2	2.04109	-4.79912	9.17e-10	6.64e-09	Up
RNU1-78P	2.17813	-4.76409	9.65e-10	6.97e-09	Up
RN7SL507P	-2.87608	-4.06947	1.1e-09	7.88e-09	Down
FAM197Y9	2.21799	-4.65921	1.2e-09	8.55e-09	Up
RN7SKP280	2.05574	-4.71132	1.26e-09	8.99e-09	Up
AC024230.1	2.06769	-3.58313	1.49e-09	1.05e-08	Up
ITIH1	-2.02015	2.42073	1.83e-09	1.28e-08	Down
RNU1-13P	-2.44572	-3.91733	1.92e-09	1.33e-08	Down
RNY4	-2.83665	-3.57071	2.19e-09	1.51e-08	Down
AL162872.1	2.03651	-4.78129	2.31e-09	1.59e-08	Up
AL589863.1	-2.17888	-4.17251	2.66e-09	1.82e-08	Down
GSTA3	-2.27173	-2.91303	3.13e-09	2.12e-08	Down
SELENOOLP	2.2386	-4.37975	3.54e-09	2.38e-08	Up
CSN3	2.10412	-4.07794	3.66e-09	2.46e-08	Up
VN1R25P	2.04682	-4.73637	4.08e-09	2.72e-08	Up
PLCB1-IT1	-2.31534	-4.40031	4.17e-09	2.78e-08	Down
POU3F4	-3.02922	-1.41672	4.78e-09	3.16e-08	Down
AC066612.2	-3.00898	-2.94139	4.79e-09	3.17e-08	Down
AC108081.1	2.01246	-4.63696	4.95e-09	3.27e-08	Up
AC021146.9	-3.34677	-4.3753	7.65e-09	4.92e-08	Down
AC008833.1	-2.05631	-4.1599	9.05e-09	5.76e-08	Down
AC105094.1	-2.72346	-4.4215	1.29e-08	8.03e-08	Down
XAGE5	2.46781	-4.31492	1.53e-08	9.39e-08	Up
AL390318.1	-2.38226	-4.19064	1.55e-08	9.56e-08	Down
AC090809.1	2.1689	-4.59535	1.57e-08	9.67e-08	Up
SNORA35B	-2.92792	-4.39531	1.61e-08	9.85e-08	Down
PASD1	-3.75417	-0.946856	1.9e-08	1.15e-07	Down
SLCO1B1	-2.7484	-2.53429	2.27e-08	1.36e-07	Down
PLK5	-2.14666	-1.24669	2.65e-08	1.58e-07	Down
RN7SL296P	-2.30064	-4.46125	2.71e-08	1.61e-07	Down
AC104072.1	2.20624	-3.27072	2.82e-08	1.67e-07	Up
OR7E156P	-3.6429	-3.1347	2.87e-08	1.7e-07	Down
HMX2	2.00582	-4.06274	3.43e-08	2.01e-07	Up
AC021074.3	-2.5607	-3.48628	4.19e-08	2.43e-07	Down
RN7SL408P	-2.38027	-4.44116	4.69e-08	2.69e-07	Down
RN7SL546P	-2.4341	-3.30608	4.72e-08	2.71e-07	Down
SOHLH1	-2.08444	-3.41456	4.81e-08	2.75e-07	Down
RNU1-88P	-2.21892	-4.06886	4.91e-08	2.81e-07	Down
DSCR8	2.30291	-2.27932	5.47e-08	3.11e-07	Up
AC091179.1	-2.20072	-3.6892	5.78e-08	3.27e-07	Down
MAGEA6	2.5088	-1.53046	6.01e-08	3.4e-07	Up
DEFB125	-3.00137	-3.29267	6.05e-08	3.42e-07	Down
BNIP3P38	-2.54055	-4.38909	6.73e-08	3.78e-07	Down
AC022537.1	-2.06477	-4.53139	7.17e-08	4.01e-07	Down
CALCA	-2.47075	2.05779	7.76e-08	4.32e-07	Down
ACNATP	-2.32742	-3.56208	8.3e-08	4.6e-07	Down
DCAF4L2	2.66788	-2.15725	8.74e-08	4.83e-07	Up
RN7SL266P	-2.62469	-4.55399	8.99e-08	4.96e-07	Down
AL445989.1	-2.74476	-4.43488	1.27e-07	6.83e-07	Down
TMPRSS11E	-2.49257	1.3263	1.97e-07	1.04e-06	Down
RN7SL342P	-2.41499	-4.62145	2.08e-07	1.09e-06	Down
HIST1H4F	-2.28456	-3.62317	2.22e-07	1.16e-06	Down
OR56A3	2.05173	-4.5661	2.65e-07	1.36e-06	Up
RN7SKP189	-2.51522	-4.50062	2.8e-07	1.43e-06	Down
LINC01218	-2.36764	-4.61414	5.55e-07	2.72e-06	Down
RN7SL480P	-2.17496	-4.46784	7.41e-07	3.56e-06	Down
EPHA5	-2.16992	-0.996869	9.43e-07	4.45e-06	Down
AC034234.1	-2.30071	-4.25446	1.05e-06	4.91e-06	Down
LINC01673	-2.42521	-4.50355	1.59e-06	7.23e-06	Down
RN7SL314P	-2.13088	-4.65617	1.75e-06	7.92e-06	Down
RN7SL786P	-2.27547	-4.57949	2.37e-06	1.05e-05	Down
AC062016.2	-2.36142	-4.52067	2.69e-06	1.18e-05	Down
HIRAP1	2.07321	-3.90719	2.93e-06	1.27e-05	Up
HBG1	-2.44541	-2.77687	3.17e-06	1.37e-05	Down
SLC38A8	-2.03029	-1.11156	3.2e-06	1.39e-05	Down
LINC00421	-2.17839	-4.24956	7.51e-06	3.05e-05	Down
AC117462.1	-2.49423	-4.38797	9.97e-06	3.97e-05	Down
TMEM215	-2.0002	-3.29795	1.46e-05	5.63e-05	Down
LINC01665	-2.38203	-4.21845	1.85e-05	7.01e-05	Down
AL162400.2	-2.20734	-4.58494	1.95e-05	7.36e-05	Down
AC010099.2	2.20303	-3.09279	2.02e-05	7.6e-05	Up
LINC01916	-2.05457	-4.43419	2.49e-05	9.22e-05	Down
RN7SL217P	-2.1994	-4.58726	2.68e-05	9.89e-05	Down
CLDN8	-2.143	3.79119	3.2e-05	0.000116398	Down
RN7SKP227	-2.24244	-4.31073	3.57e-05	0.000128806	Down
IGLV3-7	-2.11776	-4.06643	4.06e-05	0.000144942	Down
AC090821.1	-2.04376	-4.44215	0.000206201	0.000639888	Down
AC021534.1	-2.01885	-4.20252	0.000284323	0.000856742	Down
